# Supplementary material for: Characterization of recombination features and the genetic basis in multiple cattle breeds
Source: BMC Genomics. 2018 Apr 27;19:304. doi: 10.1186/s12864-018-4705-y (PMC5923192; doi:10.1186/s12864-018-4705-y)
Supplement: Supplementary file 1 — Eight breed- and sex-specific recombination maps for Holstein, Jersey, Brown Swiss, and Ayrshire in the two sexes. The columns are SNP name, chromosome number, base pair position, recombination rates between current and preceding SNPs in Holstein females, Holstein males, Jersey females, Jersey males, Brown Swiss females, Brown Swiss males, Ayrshire females, and Ayrshire males, respectively. The Holstein data have been published previously [15] and are included for comparison purposes. (RMAP 7191 kb) [file 12864_2018_4705_MOESM1_ESM.rmap]

Name Chr Location HO_f HO_m JE_f JE_m BS_f BS_m AY_f AY_m
BovineHD0100000035 1 120183 0 0 0 0 0 0 0 0
Hapmap43437-BTA-101873 1 135098 9.40E-05 6.71E-05 2.83E-05 1.34E-05 1.14E-05 2.93E-05 0.001029785 0.000394168
BovineHD0100000048 1 158820 9.40E-05 6.74E-05 2.83E-05 1.34E-05 1.14E-05 2.93E-05 0.001042292 0.000402987
BovineHD0100000057 1 183040 9.40E-05 6.74E-05 2.83E-05 1.34E-05 1.14E-05 2.93E-05 0.001042292 0.000402987
BovineHD0100000064 1 208728 9.40E-05 6.74E-05 2.83E-05 1.34E-05 1.14E-05 2.93E-05 0.001042292 0.000197225
ARS-BFGL-NGS-16466 1 267940 0.000122727 8.32E-05 0.000100757 3.48E-05 4.11E-05 3.71E-05 0.000270872 4.59E-05
BovineHD0100000079 1 278952 0.000122727 8.32E-05 0.000100757 3.48E-05 4.11E-05 3.71E-05 0.000270872 4.59E-05
BovineHD0100000082 1 290690 0.000122727 8.32E-05 0.000100757 3.48E-05 4.11E-05 3.71E-05 0.000270872 4.59E-05
BovineHD0100000086 1 309487 0.000122727 8.32E-05 0.000100757 3.48E-05 4.11E-05 3.71E-05 0.000270872 4.59E-05
Hapmap34944-BES1_Contig627_1906 1 393248 0.000168279 0.0001107 0.00012038 8.33E-05 4.11E-05 3.71E-05 0.000270872 4.59E-05
BovineHD0100000136 1 413044 0.000168279 0.000110021 0.00012038 8.33E-05 4.11E-05 3.71E-05 0.000270872 4.59E-05
BovineHD0100000155 1 458718 0.000168279 0.00011004 0.00012038 8.33E-05 4.11E-05 3.71E-05 0.000270872 4.59E-05
ARS-BFGL-NGS-98142 1 471078 0.000157897 0.000106718 0.000168304 9.79E-05 4.11E-05 6.52E-05 0.000270872 8.68E-05
BovineHD0100000166 1 473223 0.000157897 0.000106718 0.000168304 9.79E-05 4.11E-05 6.52E-05 0.000270872 8.68E-05
Hapmap53946-rs29015852 1 516404 0.00019374 0.000106736 0.000168304 8.35E-05 4.11E-05 6.62E-05 0.000556043 8.68E-05
ARS-BFGL-NGS-114208 1 533815 0.000251863 0.000140606 0.000254924 0.000123385 4.11E-05 8.12E-05 0.000556043 8.68E-05
BovineHD0100000183 1 555049 0.000251863 0.000140606 0.000254924 0.000123385 4.11E-05 8.12E-05 0.000556043 8.68E-05
ARS-BFGL-NGS-66449 1 571340 0.000265119 0.000147047 0.000282718 0.00017153 4.11E-05 8.31E-05 0.00057841 0.000129084
BovineHD0100000200 1 602066 0.000265119 0.00015759 0.000282718 0.00017153 4.11E-05 8.31E-05 0.000432168 0.000129084
BovineHD0100000221 1 654881 0.000265119 0.000147683 0.000282718 0.00017153 4.11E-05 8.31E-05 0.000432168 0.000129084
BovineHD0100000257 1 819621 0.000266863 0.000146716 0.000282718 0.00017153 4.11E-05 8.31E-05 0.000432168 0.000129084
ARS-BFGL-BAC-32770 1 845494 0.00024592 0.000128839 0.000340719 0.00017597 4.11E-05 7.33E-05 0.000432168 0.000129084
BovineHD0100000280 1 866012 0.00024592 0.000128839 0.000340719 0.00017597 4.11E-05 7.33E-05 0.000194526 0.000129084
ARS-BFGL-NGS-65067 1 883895 0.000274189 0.000146952 0.00034797 0.000172444 9.85E-05 0.000120404 0.000194526 0.000129084
BovineHD0100000297 1 906528 0.000274189 0.000147351 0.00034797 0.000172444 9.85E-05 0.000120404 0.000194526 0.000129084
ARS-BFGL-BAC-32722 1 929617 0.0002537 0.000135048 0.000265987 0.000161662 9.85E-05 0.000120404 0.000115311 0.000129084
ARS-BFGL-BAC-34682 1 950841 0.000254033 0.00014136 0.000273237 0.000161846 9.85E-05 0.000123715 0.000115311 0.000161572
ARS-BFGL-NGS-3964 1 974586 0.000227152 0.0001409 0.000273237 0.000161846 9.85E-05 0.000125453 0.000115311 0.000161572
ARS-BFGL-NGS-98203 1 1009504 0.000176432 0.000121259 0.000222951 0.000133455 0.000164011 0.000144826 0.000115311 0.000122992
ARS-BFGL-NGS-59105 1 1039814 0.00022206 0.000144848 0.000222951 0.000133455 0.000164011 0.000133666 0.000115311 0.000122992
ARS-BFGL-BAC-2376 1 1114422 0.000143055 0.000150657 0.000155088 0.000105608 0.000188853 0.000140336 0.000115311 0.000122992
BovineHD0100000373 1 1143137 0.000143055 0.000150333 0.000155088 0.000107177 0.000188853 0.000140336 0.000115311 0.000122992
ARS-BFGL-BAC-31722 1 1189382 0.000144127 0.000161504 0.0002002 0.000107177 0.000188853 0.000125173 0.000115311 0.000122992
BTA-49284-no-rs 1 1209308 0.000140033 0.000164505 0.0002002 0.000107177 0.000188853 0.000125173 0.000115311 0.000126522
ARS-BFGL-BAC-6557 1 1234172 0.000149052 0.000158104 0.00016259 8.27E-05 0.000188853 0.000125173 0.000115311 0.000126522
ARS-BFGL-BAC-7196 1 1264369 0.00014014 0.00015356 0.000167257 8.46E-05 0.000188853 0.000125173 0.000115311 0.000126522
ARS-BFGL-BAC-12931 1 1288510 0.000141176 0.00014699 0.000167257 7.88E-05 0.000188853 0.0001094 0.000115311 0.000126522
BovineHD0100000402 1 1289881 0.000141176 0.00014699 0.000167257 7.88E-05 0.000188853 0.0001094 0.000115311 0.000126522
ARS-BFGL-BAC-14857 1 1336351 0.000154418 0.000130484 0.000153965 7.88E-05 0.000188853 0.000118112 0.000115311 0.000126522
Hapmap53766-ss46526150 1 1359951 0.000172193 0.000185087 0.000153965 8.40E-05 0.00059464 0.000173845 0.000123914 9.63E-05
BovineHD4100000006 1 1376932 0.000172193 0.000184288 0.000153965 8.40E-05 0.00059464 0.000173845 0.000123914 9.63E-05
ARS-BFGL-NGS-115971 1 1385605 0.000253389 0.000230092 0.000139578 8.82E-05 0.00059464 0.000189636 0.000212988 9.63E-05
BovineHD0100000434 1 1397493 0.000253389 0.000230092 0.000139578 8.82E-05 0.00059464 0.000189636 0.000212988 9.63E-05
ARS-BFGL-NGS-62826 1 1436503 0.000313133 0.000239951 0.00035515 0.000117753 0.000945047 0.000170792 0.000212988 9.63E-05
BovineHD0100000445 1 1450025 0.000313691 0.000247126 0.00035515 0.000117753 0.000945047 0.000170792 0.000212988 9.63E-05
BovineHD0100000449 1 1470297 0.000313691 0.000241599 0.00035515 0.000117753 0.000945047 0.000172328 0.000212988 6.95E-05
BovineHD0100000455 1 1492106 0.000313691 0.00024161 0.00035515 0.000117753 0.000945047 0.000172328 0.000212988 0.000108108
BTA-39394-no-rs 1 1513277 0.000244137 0.000193183 0.000189055 0.000118088 0.000945047 0.00016027 0.000258254 0.000108108
BovineHD0100000473 1 1529411 0.000244137 0.000193183 0.000189055 0.000118088 0.000945047 0.00016027 0.000670167 0.000108108
ARS-BFGL-NGS-105306 1 1582828 0.000193175 0.000184488 0.000160221 0.000121758 0.00071569 0.000162791 0.000670167 0.000108108
ARS-BFGL-NGS-87636 1 1603944 0.000184126 0.000165427 0.000160221 0.000121758 0.00071569 0.000162791 0.000670167 0.000108108
BovineHD0100000526 1 1650994 0.000184126 0.000165427 0.000160221 0.000121758 0.00071569 0.000162791 0.000670167 0.000108108
ARS-BFGL-NGS-39992 1 1668494 0.000188997 0.000168427 0.000173755 0.000113655 0.000284418 0.000146037 0.000670167 0.000113619
ARS-BFGL-NGS-109301 1 1673525 0.000255243 0.000214996 0.000173755 0.000225782 0.000284418 0.000160136 0.000670167 0.000113619
ARS-BFGL-BAC-13059 1 1760113 0.000218703 0.000199515 0.000148379 0.000188173 0.000284418 0.000161159 0.000305782 0.000130303
ARS-BFGL-BAC-14930 1 1782724 0.000217589 0.000195003 0.000148379 0.000188173 0.000284418 0.000161159 0.000305782 0.000130303
POLLED 1 1819322 0.000217589 0.000195003 0.000121312 0.000188173 0.000284418 0.000161159 0.000305782 0.000130303
ARS-BFGL-NGS-11433 1 1851399 0.000213068 0.000193647 0.000121312 0.000188173 0.000284418 0.000161159 0.000305782 0.000130303
ARS-BFGL-NGS-25183 1 1896112 0.000153514 0.000167969 5.73E-05 0.000149359 0.000284418 0.000161159 0.000305782 0.000130303
ARS-BFGL-NGS-76349 1 1921756 0.000166766 0.000168868 5.73E-05 0.000149359 0.000284418 0.000156201 0.000305782 0.000130303
ARS-BFGL-BAC-16253 1 1953465 0.000167853 0.000169148 5.73E-05 0.000149359 0.000284418 0.000154913 0.000305782 0.000130303
ARS-BFGL-BAC-7317 1 1983902 0.000203962 0.000213701 0.000260339 0.000161968 0.000284418 0.000220409 0.000305782 0.000130303
BovineHD0100000629 1 2040563 0.000203962 0.000206194 0.000260339 0.000161968 0.000284418 0.000220409 0.000305782 0.000130303
ARS-BFGL-NGS-29653 1 2049400 0.000159758 0.000181228 6.26E-05 0.0001505 0.000161548 0.000230536 0.000219367 0.000130303
BTA-120704-no-rs 1 2128924 0.000178693 0.000214464 8.51E-05 0.00015231 0.000161548 0.000284649 0.000219367 9.60E-05
ARS-BFGL-NGS-85297 1 2211567 0.000263001 0.000250681 9.08E-05 0.000197696 0.000161548 0.000266207 0.000219367 9.60E-05
BovineHD0100000687 1 2277218 0.000263001 0.000250523 9.08E-05 0.000197696 0.000161548 0.000266207 0.000219367 9.60E-05
ARS-BFGL-NGS-16727 1 2291153 0.000212394 0.000268312 9.08E-05 0.0002046 6.60E-05 0.000263886 0.000219367 9.60E-05
ARS-BFGL-NGS-115671 1 2313042 0.000241143 0.000290971 0.000126462 0.000232648 0.000575666 0.000277779 0.000192207 9.60E-05
BovineHD0100000714 1 2328001 0.000241219 0.000290835 0.000126462 0.000232648 0.000575666 0.000277779 0.000192207 9.60E-05
BovineHD0100000734 1 2357864 0.000241219 0.000291234 0.000126462 0.000232648 0.000575666 0.000277779 0.000192207 0.000157738
ARS-BFGL-NGS-71085 1 2393763 0.000244296 0.000293955 0.000126462 0.000207935 0.000575666 0.000277779 0.000192207 0.000157738
ARS-BFGL-NGS-103391 1 2462297 0.000264598 0.000308222 0.000157693 0.000211402 0.000654368 0.000286401 0.000192207 0.000160663
BovineHD0100000813 1 2488038 0.000264598 0.000308285 0.000157693 0.000211402 0.000654368 0.000286401 0.000192207 0.000160663
ARS-BFGL-NGS-22858 1 2524748 0.000262369 0.000346521 0.000215695 0.000211717 0.000319888 0.000314011 0.000192207 0.000160663
ARS-BFGL-NGS-92033 1 2582894 0.000262457 0.000341138 0.000215695 0.000199395 0.000319888 0.000314011 0.000192207 0.000163631
ARS-BFGL-NGS-21352 1 2595577 0.000357683 0.000410332 0.000418699 0.000317551 0.000319888 0.00032199 0.000192207 0.000163631
BovineHD0100000861 1 2619540 0.000357683 0.000407021 0.000418699 0.000317551 0.000319888 0.00032199 0.000192207 0.000163631
ARS-BFGL-NGS-89044 1 2645246 0.000340521 0.000401326 0.000429571 0.00032702 0.000319888 0.000317743 0.000192207 0.000163631
ARS-BFGL-NGS-79093 1 2676888 0.000375197 0.000416272 0.000443571 0.000342783 0.000319888 0.000334341 0.000192207 0.000169743
BovineHD0100000887 1 2694947 0.000376069 0.000418543 0.000443571 0.000342783 0.000319888 0.000334341 0.000192207 0.000313775
ARS-BFGL-NGS-58892 1 2714141 0.000366977 0.000390357 0.00038557 0.000343138 0.000319888 0.000347971 0.000192207 0.000313775
ARS-BFGL-NGS-98287 1 2749920 0.000371482 0.000348073 0.000168226 0.000436392 0.000290101 0.000361045 0.000192207 0.000313775
BTB-00001612 1 2771830 0.000369855 0.00035257 0.000365512 0.000266969 0.00046653 0.000329756 0.000192207 0.000108014
Hapmap53592-rs29009975 1 2799458 0.000375684 0.00034711 0.000365512 0.00026163 0.00046653 0.000321908 0.000192207 0.000108014
ARS-BFGL-NGS-15775 1 2847001 0.000320688 0.000305572 0.000144297 0.00024008 0.00046653 0.000322082 0.000192207 0.000108014
ARS-BFGL-NGS-59192 1 2886955 0.000316713 0.000293729 0.000211966 0.000241874 0.00053024 0.000287731 0.000192207 0.000169743
BovineHD0100000977 1 2913557 0.000316713 0.00029235 0.000211966 0.000241874 0.00053024 0.000287731 0.000192207 0.000170567
BTB-00001299 1 2942947 0.000249875 0.000240826 0.000211966 0.000244449 0.00053024 0.00029646 0.000311029 0.000170567
ARS-BFGL-NGS-37412 1 2977063 0.000256016 0.000238985 0.000182095 0.00024572 0.00053024 0.000276228 0.000559988 0.000185999
ARS-BFGL-NGS-16784 1 3010948 0.000298001 0.000251397 0.000182095 0.000299558 0.00053024 0.000277334 0.000559988 0.000185999
BovineHD0100001022 1 3044481 0.000297367 0.000251397 0.000182095 0.000299558 0.00053024 0.000277334 0.000559988 0.000182735
BTB-00001074 1 3116101 0.000227115 0.000225205 0.000108083 0.000225683 0.00053024 0.000259096 0.000559988 0.000174504
BovineHD0100001043 1 3139145 0.000227115 0.000224527 0.000108083 0.000225683 0.00053024 0.000257559 0.000559988 0.000174504
ARS-BFGL-NGS-43924 1 3148834 0.000226288 0.000213074 0.000243419 0.000190405 0.000566646 0.00023566 0.000559988 0.000174504
BovineHD0100001052 1 3177515 0.000226288 0.000212779 0.000243419 0.000190405 0.000566646 0.00023566 0.000243131 0.000174504
ARS-BFGL-NGS-30999 1 3197378 0.000154335 0.000189543 0.000248558 0.00019636 0.001728138 0.000275738 0.000175233 0.000112776
ARS-USMARC-Parent-DQ381153-rs29012842 1 3249057 0.000172607 0.000168494 0.000114379 0.000187278 0.001728138 0.000266629 0.000175233 0.000113321
ARS-BFGL-NGS-37505 1 3295844 0.000168231 0.000167651 0.000176408 0.000216874 0.000390217 0.000205119 0.000175233 0.000113321
BTB-02081949 1 3319070 0.000267574 0.000236523 0.000278703 0.000247918 0.00046667 0.000348342 0.000175233 0.000330513
ARS-BFGL-NGS-107481 1 3343059 0.000248439 0.000215048 0.000278703 0.000247918 0.00046667 0.000356936 0.000175233 0.000330513
ARS-BFGL-NGS-108686 1 3377291 0.000257084 0.000221425 0.000278703 0.000242519 0.00046667 0.000310831 0.000175233 0.000330513
BTA-31687-no-rs 1 3404571 0.000306555 0.000252937 0.000377557 0.000234475 0.00046667 0.0003225 0.000152867 0.000124752
ARS-BFGL-NGS-36096 1 3433611 0.00038476 0.000296113 0.000377557 0.00024885 0.00046667 0.000325051 0.000152867 0.000124752
BTA-32603-no-rs 1 3459530 0.000478984 0.00032717 0.000296356 0.000249003 0.00046667 0.000290685 3.40E-05 0.000124752
BovineHD0100001154 1 3472956 0.000478984 0.000326912 0.000296356 0.000252597 0.00046667 0.000290685 3.40E-05 0.000168843
ARS-BFGL-NGS-109014 1 3495838 0.000425844 0.000337278 0.000296356 0.000252597 0.00046667 0.000295295 3.40E-05 0.000207424
ARS-BFGL-NGS-69957 1 3541738 0.000410918 0.000269886 0.000193925 0.000232641 0.00046667 0.000300442 3.40E-05 0.000207424
ARS-BFGL-NGS-43005 1 3568205 0.000445096 0.000258619 0.00023247 0.000216242 0.000275538 0.000303387 3.40E-05 0.000210112
Hapmap59750-rs29024375 1 3601437 0.000296946 0.000225311 0.00023247 0.000198937 0.000275538 0.000261519 3.40E-05 0.000210112
BTB-00002335 1 3628012 0.000270032 0.000223331 0.00023247 0.000198937 0.000275538 0.000257054 3.40E-05 0.000210112
Hapmap42514-BTA-33574 1 3687110 0.000247302 0.000215099 0.00023247 0.000196323 0.000275538 0.000256309 3.40E-05 0.000210112
Hapmap57114-rs29012843 1 3695358 0.000466733 0.000270967 0.000510661 0.000291904 0.00046667 0.000294141 3.40E-05 0.000400744
BovineHD0100001246 1 3710175 0.000466733 0.000270967 0.000510661 0.000291904 0.00046667 0.000294141 3.40E-05 0.000606506
ARS-BFGL-NGS-81011 1 3792863 0.000383802 0.000250576 0.000510661 0.000290291 0.000753367 0.000291235 5.59E-05 0.000613003
BTB-00003162 1 3846214 0.000342434 0.000249144 0.000239989 0.000203953 0.000753367 0.000292629 5.59E-05 0.000613003
BTB-00003073 1 3873380 0.000341271 0.000249144 0.000239989 0.000203953 0.000753367 0.000292629 5.59E-05 0.000252921
BTB-00002966 1 3913742 0.00037333 0.000277511 0.000248252 0.00025747 0.000753367 0.000299879 5.59E-05 0.000252921
ARS-BFGL-BAC-15173 1 3953844 0.000376649 0.000269424 0.000248252 0.00025747 0.000753367 0.000300422 5.59E-05 0.000252921
ARS-BFGL-NGS-107287 1 3982454 0.000474415 0.000308626 0.000288853 0.000264162 0.000753367 0.000300422 0.000483654 0.000223885
BTB-00002874 1 3999035 0.000453081 0.000300641 0.000288853 0.000264162 0.000753367 0.000302801 0.000483654 0.000223885
BovineHD0100001342 1 4017463 0.000452306 0.00030071 0.000288853 0.000264162 0.000753367 0.000302801 0.000483654 0.000223885
BTA-34568-no-rs 1 4029125 0.000399135 0.000295748 0.000249617 0.000256016 0.000418887 0.000307546 0.000483654 0.000185305
Hapmap42913-BTA-33619 1 4052161 0.000352966 0.000270501 0.000259284 0.00024145 0.000443417 0.000304822 0.000483654 0.000185305
BTA-33606-no-rs 1 4076896 0.000378138 0.000273412 0.000276201 0.00026248 0.000252286 0.000302131 0.000483654 0.000223885
BTB-00002687 1 4104195 0.00035854 0.000283549 0.000397507 0.000250532 0.000252286 0.000322667 0.000483654 0.000238941
BovineHD0100001385 1 4156330 0.000359808 0.000283664 0.000374951 0.000250532 0.000252286 0.000322667 0.000629896 0.000238941
BTB-01747944 1 4282516 0.000343907 0.000280034 0.000374951 0.000250532 0.000252286 0.000320033 0.000392253 0.000229143
BTB-01991572 1 4290404 0.000348131 0.000282368 0.000374951 0.000250532 0.000252286 0.000328833 0.000392253 0.000229143
BTB-02105769 1 4311365 0.000303536 0.000270015 0.000178824 0.000257974 0.000175833 0.000319911 0.000297196 0.000190533
BovineHD0100001418 1 4336594 0.000303536 0.000270015 0.000178824 0.000257974 0.000175833 0.000319911 0.000297196 0.000190533
ARS-BFGL-NGS-65157 1 4348137 0.000331868 0.000292575 0.000200208 0.00025457 0.000175833 0.000309623 0.000297196 0.000190533
BovineHD0100001424 1 4361639 0.000331868 0.000293631 0.000200208 0.00025457 0.000175833 0.000309623 0.000297196 0.000205589
BovineHD0100001438 1 4390360 0.000331868 0.000293631 0.000200208 0.00025457 0.000175833 0.000309623 0.000297196 0.000205589
BovineHD0100001441 1 4402179 0.000331868 0.000294166 0.000200208 0.00025457 0.000175833 0.000309623 0.000297196 0.000205589
BTB-01996267 1 4451105 0.000325477 0.000309859 0.000200208 0.000292954 0.000185119 0.000324314 0.000297196 0.000205589
Hapmap38555-BTA-101264 1 4602508 0.000302995 0.000300244 0.0003145 0.000334707 0.000185119 0.000322084 0.000297196 0.000218557
BovineHD0100001507 1 4636357 0.000301727 0.000302407 0.000322461 0.000339247 0.000185119 0.000322084 0.000297196 0.000205138
BTB-01160486 1 4648383 0.000394835 0.000336128 0.000322461 0.000339247 0.000185119 0.000320754 0.000297196 0.000213894
BovineHD0100001515 1 4659002 0.000395071 0.000336128 0.000322461 0.000339247 0.000185119 0.000320754 0.000212282 0.000298107
Hapmap60540-rs29021339 1 4727118 0.000427307 0.000371861 0.000336961 0.000346273 0.000227606 0.000361105 0.000212282 0.000259526
BTB-01160333 1 4755056 0.000429822 0.000366031 0.000231876 0.000369755 0.000227606 0.000352585 0.000212282 0.000259526
Hapmap60652-rs29022048 1 4784221 0.000510506 0.000375359 0.000328286 0.000402394 0.000391433 0.000396825 0.000461241 0.000250708
BovineHD0100001557 1 4795736 0.000510506 0.000376452 0.000328286 0.000402394 0.000391433 0.000396825 0.000461241 0.000250708
BTB-01160178 1 4827245 0.000648344 0.000458643 0.000673393 0.000450993 0.000391433 0.000425879 0.000461241 0.000493212
BovineHD0100001591 1 4878114 0.000649417 0.000458494 0.000673393 0.000450993 0.000391433 0.000425879 0.000461241 0.000493212
Hapmap43435-BTA-101251 1 4880750 0.000628747 0.000446587 0.000673393 0.000450993 0.000391433 0.00042166 0.000461241 0.000493212
BovineHD0100001596 1 4894678 0.000627198 0.000447182 0.000673393 0.000450993 0.000391433 0.000427335 0.000461241 0.000493212
ARS-BFGL-NGS-111125 1 4910208 0.000553795 0.000442522 0.000338873 0.000341983 0.000646275 0.000392322 0.000461241 0.000338891
BovineHD0100001610 1 4923499 0.000552527 0.000443704 0.000338873 0.000341983 0.000646275 0.000392322 0.000366184 0.000338891
BTB-01160026 1 4933748 0.000517471 0.000423681 0.000338873 0.000341983 0.000646275 0.000393938 0.000366184 0.000429186
BTB-01159977 1 4957717 0.000510359 0.000411122 0.000441702 0.000349801 0.000854782 0.000388754 0.000366184 0.00035339
BTB-01159966 1 4986591 0.000527971 0.000421729 0.000469637 0.000427889 0.000878186 0.000367817 0.000366184 0.00035339
Hapmap44178-BTA-101248 1 5010974 0.000583045 0.000433844 0.000534018 0.000411798 0.001107544 0.00038816 0.000366184 0.000337898
ARS-BFGL-NGS-114983 1 5034441 0.000687891 0.000480705 0.000630067 0.000505367 0.001107544 0.000427464 0.000411286 0.000347854
BovineHD0100001660 1 5069625 0.000687891 0.000480627 0.000630067 0.000505367 0.001107544 0.000427464 0.000411286 0.000375609
BTB-01728863 1 5179453 0.000602619 0.000487392 0.000753073 0.000599909 0.000874214 0.000418121 0.000411286 0.000387516
BTB-00003983 1 5215680 0.000574642 0.00047318 0.000745331 0.000486185 0.000582966 0.000432527 0.000411286 0.000387516
BovineHD0100001699 1 5218053 0.000573315 0.000478337 0.000745331 0.000486185 0.000582966 0.000432527 0.000411286 0.000387516
BovineHD4100000041 1 5297406 0.000573315 0.000479985 0.000745331 0.000486185 0.000582966 0.000432527 0.000411286 0.00041779
ARS-BFGL-NGS-100349 1 5319965 0.000653037 0.000537964 0.000772816 0.000439446 0.000582966 0.000439831 0.000411286 0.000547728
BTA-122021-no-rs 1 5374084 0.000667414 0.000561746 0.000989473 0.000508283 0.000582966 0.000412168 0.000411286 0.000547728
BTB-00003770 1 5398072 0.000628302 0.000575273 0.000891566 0.000741544 0.000374459 0.000399152 0.000411286 0.000547728
BTB-00003715 1 5428215 0.000560355 0.000612878 0.000581186 0.000370772 0.000603817 0.000463442 0.000637613 0.001077998
BovineHD0100001759 1 5468830 0.000552882 0.000605176 0.000581186 0.000371311 0.000603817 0.000463442 0.001647594 0.001072486
Hapmap38892-BTA-36614 1 5496635 0.000503058 0.000481059 0.000466036 0.000380374 0.000603817 0.000412294 0.001647594 0.000702116
BTB-00003652 1 5519845 0.000472492 0.000401685 0.000458793 0.000405828 0.000603817 0.000396087 0.000538595 0.000410705
BTA-123503-no-rs 1 5529365 0.000652721 0.00054382 0.000541568 0.000472185 0.000603817 0.000465317 0.000538595 0.000431991
BTA-120711-no-rs 1 5541297 0.000560997 0.000499219 0.000519762 0.000499438 0.000174506 0.000455151 0.000538595 0.000376876
BTA-36594-no-rs 1 5568133 0.000565898 0.000473167 0.000519762 0.000499438 0.000174506 0.000518161 0.000221738 0.000399739
BTA-35637-no-rs 1 5610335 0.000419603 0.000430506 0.000562506 0.000457975 0.000174506 0.000407662 0.000160411 0.00036838
BovineHD0100001817 1 5629110 0.000419603 0.000430264 0.000562506 0.000457975 0.000174506 0.000407662 0.000160411 0.00036838
ARS-BFGL-NGS-115182 1 5649323 0.000546413 0.000452582 0.000816262 0.000482003 0.000102832 0.000368253 0.000160411 0.00036838
BTA-35598-no-rs 1 5712202 0.000442969 0.00046181 0.000843757 0.000453654 0.000102832 0.000406318 0.000160411 0.000353325
BovineHD0100001857 1 5721588 0.000439482 0.000461121 0.000843757 0.000453654 0.000102832 0.000406318 0.000160411 0.000341722
Hapmap58931-rs29010773 1 5741816 0.000475963 0.000476184 0.000742237 0.000419687 0.000102832 0.000485697 0.000160411 0.000363007
BovineHD0100001869 1 5752718 0.000475963 0.000480617 0.000742237 0.000419687 0.000102832 0.000485697 0.000180423 0.000356888
BTA-15152-rs29026517 1 5776974 0.00052973 0.000526956 0.000742237 0.000419687 0.000102832 0.000485697 0.000180423 0.000356888
BTB-01560502 1 5880498 0.000544414 0.000526956 0.00073257 0.000512803 0.000561548 0.000486521 0.000180423 0.000356888
Hapmap36132-SCAFFOLD45728_8109 1 5906404 0.000540373 0.00058726 0.00073257 0.000512803 0.000561548 0.000469831 0.000180423 0.000356888
ARS-BFGL-NGS-113844 1 5936648 0.000390985 0.000433473 0.000434672 0.000449751 0.000561548 0.000418659 0.000180423 0.000330293
ARS-BFGL-NGS-28832 1 5962522 0.000371008 0.000472465 0.000434672 0.000452831 0.000561548 0.000433623 0.000180423 0.000332772
BTB-01489336 1 5997487 0.000411801 0.000513638 0.000434672 0.000548837 0.000561548 0.000447996 0.000180423 0.000332772
ARS-BFGL-NGS-115389 1 6024691 0.000426175 0.000566886 0.000416407 0.00051262 0.000581492 0.000511452 0.000180423 0.000332772
BovineHD0100001976 1 6053685 0.000426175 0.000566886 0.000416407 0.00051262 0.000581492 0.000511452 0.000180423 0.000350928
BTB-01489466 1 6082018 0.000410747 0.000577289 0.00038803 0.000528725 0.000581492 0.000519452 0.000299244 0.000661536
Hapmap56173-ss46526166 1 6154638 0.000377972 0.000494468 0.00038803 0.000441149 0.000581492 0.000494837 0.000299244 0.000637794
Hapmap51901-BTA-42438 1 6187555 0.000509464 0.000667787 0.00040833 0.000465713 0.000810849 0.000501335 0.000558491 0.00048435
BTA-43315-no-rs 1 6254730 0.000394937 0.000499156 0.000381378 0.000523491 0.000352134 0.000500808 0.000661869 0.000552937
ARS-BFGL-NGS-109057 1 6307443 0.000382732 0.000507938 0.000381378 0.000523491 0.000352134 0.000501415 0.000661869 0.000597029
BovineHD0100002068 1 6363510 0.000382732 0.000514864 0.000381378 0.000523491 0.000352134 0.000501415 0.000651592 0.000597029
ARS-BFGL-NGS-41525 1 6383413 0.000452986 0.00064297 0.000333209 0.000538339 0.000352134 0.000516016 0.000651592 0.000618843
BovineHD0100002084 1 6397764 0.000452986 0.000639818 0.000333209 0.000538339 0.000352134 0.000516016 0.000651592 0.000618843
Hapmap34831-BES10_Contig712_1090 1 6432366 0.000429614 0.00055734 0.000380647 0.000459795 0.000352134 0.000450426 0.000338053 0.000589015
BTA-44248-no-rs 1 6458053 0.000432326 0.00055734 0.000381917 0.000454597 0.000352134 0.000448649 0.000338053 0.000589015
UA-IFASA-8265 1 6492449 0.000399402 0.000475119 0.000381917 0.000454597 0.000352134 0.000446344 0.000338053 0.00061841
BTA-44295-no-rs 1 6526757 0.00045151 0.000501079 0.000425334 0.000470769 0.000352134 0.00044611 0.000278643 0.000522209
BTA-44308-no-rs 1 6565463 0.000429319 0.000480486 0.000479777 0.000447739 0.000122776 0.000449243 0.000307018 0.000572795
BTA-45181-no-rs 1 6623322 0.000478457 0.000498102 0.000479777 0.000438025 0.000122776 0.000452254 0.000307018 0.000572795
ARS-BFGL-NGS-11803 1 6643841 0.000503114 0.000504806 0.000479777 0.000438025 0.000122776 0.000455351 0.000307018 0.000572795
BTA-45221-no-rs 1 6674252 0.000597437 0.00059363 0.000423556 0.000431553 0.000377618 0.000545979 0.000307018 0.000572795
BovineHD0100002179 1 6696216 0.000597437 0.000596052 0.000423556 0.000431553 0.000377618 0.000545979 0.000377582 0.000577436
Hapmap39203-BTA-46163 1 6821798 0.000587166 0.000608011 0.000384251 0.000406626 0.000377618 0.00054537 0.000377582 0.000577436
ARS-BFGL-NGS-96381 1 6846585 0.000523991 0.000509208 0.000370718 0.000413572 0.000353006 0.00051446 0.000377582 0.000519371
BTA-46228-no-rs 1 6882069 0.000492602 0.000493404 0.000369887 0.000482449 0.00038531 0.000545212 0.000416381 0.000575246
BovineHD0100002252 1 6916421 0.000494218 0.000490726 0.000369887 0.000482449 0.00038531 0.000545212 0.000416381 0.000575246
BTA-46243-no-rs 1 6940697 0.0004958 0.00049035 0.000451089 0.000442249 0.000712964 0.00054378 0.000416381 0.00058121
BTA-47159-no-rs 1 6967148 0.000538986 0.000507191 0.000469538 0.000477924 0.000712964 0.000511155 0.000316321 0.000550346
BovineHD0100002282 1 6972463 0.000538986 0.000508817 0.000492094 0.000477924 0.000712964 0.000511155 0.000316321 0.000550796
BTA-16441-no-rs 1 7013625 0.000648988 0.000566469 0.000492094 0.000463818 0.000458122 0.000540511 0.000316321 0.000679816
BovineHD0100002318 1 7079766 0.000650538 0.000569434 0.000492094 0.000463818 0.000458122 0.000540511 0.000105083 0.000679816
ARS-BFGL-NGS-38621 1 7212793 0.000621519 0.000560767 0.000366425 0.000443107 0.000458122 0.000524757 0.000105083 0.000852764
ARS-BFGL-NGS-103833 1 7260284 0.000582149 0.00051456 0.000366425 0.000443107 0.000458122 0.000543207 0.000223904 0.000721934
Hapmap44081-BTA-48210 1 7297592 0.000543446 0.000508788 0.000467927 0.000467683 0.000130468 0.000524019 0.00069919 0.000721934
ARS-BFGL-NGS-114174 1 7344117 0.000591521 0.000498531 0.000467927 0.00045602 0.000130468 0.000511698 0.00069919 0.000721934
BTA-48234-no-rs 1 7370460 0.000693508 0.000535065 0.000467927 0.000458204 0.000130468 0.000511698 0.00069919 0.000721934
BTA-29644-no-rs 1 7405025 0.000653993 0.000499845 0.000501576 0.000404 0.000172169 0.000459539 0.00069919 0.000546917
Hapmap48967-BTA-97940 1 7483936 0.000561397 0.000452016 0.000395864 0.000380202 0.000172169 0.000426701 0.000259111 0.000547636
BTB-01493780 1 7530524 0.000559631 0.000472486 0.0005312 0.000372309 0.000172169 0.000456847 0.000359171 0.000603619
BovineHD0100002440 1 7590781 0.000558082 0.000472442 0.0005312 0.000372309 0.000172169 0.000456847 0.000359171 0.000595683
Hapmap48369-BTA-50306 1 7627111 0.000468148 0.000439067 0.000526397 0.0003653 0.00027189 0.00042819 0.000570409 0.000595683
BovineHD0100002455 1 7665323 0.000468148 0.000440512 0.000526397 0.0003653 0.00027189 0.00042819 0.000570409 0.000595683
BTA-50285-no-rs 1 7669386 0.000443458 0.000477875 0.000404595 0.000375881 0.00027189 0.000423952 0.000570409 0.000595683
Hapmap41255-BTA-40460 1 7706031 0.000448562 0.000504721 0.000404595 0.000420742 0.00027189 0.000441522 0.000570409 0.000472226
BTA-114657-no-rs 1 7728571 0.000490331 0.000538494 0.000367962 0.000470385 0.000372617 0.000477096 0.000570409 0.000484572
BovineHD0100002480 1 7737122 0.000490331 0.000538564 0.000367962 0.000470385 0.000372617 0.000477096 0.000950637 0.0005463
ARS-BFGL-NGS-116504 1 7755400 0.00058062 0.000608988 0.000446908 0.000495817 0.000372617 0.000528711 0.000950637 0.000892117
BTA-114662-no-rs 1 7782816 0.000731795 0.00073896 0.000446908 0.000495137 0.000372617 0.000558745 0.000950637 0.000916809
ARS-BFGL-NGS-105113 1 7943430 0.000531646 0.000589153 0.000449799 0.000559546 0.000361033 0.000531417 0.000899713 0.000885933
BovineHD0100002528 1 7957368 0.000531646 0.000589205 0.000449799 0.000559546 0.000361033 0.000531417 0.000899713 0.000680171
ARS-BFGL-NGS-44292 1 8054589 0.000501091 0.000613968 0.000375253 0.000696427 0.000361033 0.000631266 0.000519485 0.001016321
Hapmap42827-BTA-116887 1 8148041 0.000376419 0.00051549 0.00036373 0.000540239 0.000361033 0.000552229 0.000519485 0.0004286
BovineHD0100002584 1 8161725 0.000376419 0.000515217 0.00036373 0.000540239 0.000361033 0.000552229 0.000519485 0.000449444
BTA-116886-no-rs 1 8169172 0.000394287 0.000500621 0.00043422 0.000430784 0.000537462 0.000532219 0.000519485 0.000503211
BovineHD0100002591 1 8190383 0.000394287 0.000500904 0.00043422 0.000430784 0.000537462 0.000532219 0.000519485 0.000503211
ARS-BFGL-NGS-109383 1 8217339 0.000423294 0.000502508 0.00043422 0.000430784 0.000537462 0.000532219 0.000519485 0.000441482
ARS-BFGL-BAC-32146 1 8237792 0.000631741 0.000629009 0.000478403 0.000453369 0.000537462 0.000538655 0.000519485 0.000441482
Hapmap54753-rs29013987 1 8240375 0.000587562 0.000612634 0.000512812 0.00050623 0.000537462 0.000541973 0.000419425 0.000441482
BovineHD0100002617 1 8282745 0.000587562 0.000613872 0.000512812 0.00050623 0.000537462 0.000541973 0.000320019 0.000477793
BovineHD0100002622 1 8318121 0.000587562 0.00061677 0.000512812 0.00050623 0.000537462 0.000541973 0.000320019 0.000477793
ARS-BFGL-NGS-119108 1 8347160 0.000806849 0.000694462 0.00078672 0.000691652 0.000537462 0.000598727 0.000953733 0.000544902
BTA-94232-no-rs 1 8377141 0.000746759 0.000669101 0.000773186 0.000650991 0.000537462 0.000607383 0.000953733 0.000544902
BovineHD0100002653 1 8414923 0.000747922 0.00067028 0.000773186 0.000650991 0.000537462 0.000607383 0.000953733 0.000761686
ARS-BFGL-BAC-27364 1 8437530 0.00079813 0.000709194 0.000643747 0.000608484 0.000507169 0.000691434 0.000727406 0.000876315
BTA-120428-no-rs 1 8519686 0.000782234 0.00073796 0.000643747 0.000608484 0.000507169 0.000691434 0.000727406 0.000876315
BovineHD0100002683 1 8546221 0.0007815 0.000733486 0.000643747 0.000608484 0.000507169 0.000691434 0.000727406 0.000671922
Hapmap49483-BTA-120432 1 8627862 0.000710673 0.000731596 0.000639185 0.000665988 0.000301335 0.000671503 0.000727406 0.000701317
BovineHD0100002717 1 8653677 0.000710673 0.000731752 0.000639185 0.000665988 0.000301335 0.000671503 0.000727406 0.0007488
BovineHD0100002727 1 8683163 0.000724623 0.000731592 0.000639185 0.000665988 0.000301335 0.000671178 0.000727406 0.000811448
BovineHD0100002735 1 8709327 0.000710108 0.000732723 0.000639185 0.000665988 0.000301335 0.000671178 0.00041055 0.000811448
BovineHD0100002758 1 8808152 0.000710108 0.000732719 0.000639185 0.000665988 0.000277932 0.000671178 0.00041055 0.000727052
Hapmap59566-rs29024165 1 8837296 0.000751845 0.000798619 0.000659055 0.00074716 0.000277932 0.000666877 0.000434369 0.00067651
BTA-120430-no-rs 1 8895681 0.000869039 0.000967111 0.000614822 0.001184882 0.000277932 0.000674192 0.000434369 0.000713547
Hapmap58026-ss46526282 1 8963404 0.0006991 0.000807003 0.000632007 0.000917405 0.000342191 0.000646859 0.00039557 0.000713547
Hapmap52559-rs29015773 1 8998063 0.00059049 0.000683782 0.00059034 0.000807371 0.000342191 0.000638614 0.00039557 0.000691501
ARS-BFGL-NGS-40533 1 9072009 0.000553162 0.000641886 0.00059034 0.000807371 0.000342191 0.000635016 0.000283738 0.00062947
ARS-BFGL-NGS-14644 1 9114098 0.000525305 0.000552677 0.000518235 0.000686107 0.000342191 0.000577451 0.00021584 0.00062947
BovineHD0100002845 1 9118365 0.000525305 0.000553129 0.000518235 0.000686107 0.000342191 0.000577451 0.00021584 0.00062947
BovineHD0100002867 1 9203688 0.00053228 0.000550913 0.000518235 0.000686107 0.000342191 0.000577451 0.00021584 0.000696313
ARS-BFGL-NGS-118398 1 9226731 0.001183556 0.001200862 0.000563347 0.00096227 0.000416178 0.000780279 0.00021584 0.00133351
Hapmap39995-BTA-39516 1 9323844 0.000903503 0.000768505 0.000697758 0.000758901 0.000416178 0.000626907 0.00122118 0.000623612
Hapmap50953-BTA-39491 1 9375752 0.000747934 0.000680513 0.000653681 0.000752677 0.000416178 0.000605701 0.001601408 0.000614382
BTA-38496-no-rs 1 9404794 0.001057863 0.000877278 0.000657441 0.000826943 0.000479888 0.000726845 0.001601408 0.000746269
ARS-BFGL-NGS-113570 1 9601018 0.000981224 0.00075441 0.001025386 0.000769524 0.000479888 0.000707704 0.000967694 0.001142694
Hapmap54975-rs29019203 1 9636803 0.000979878 0.000803666 0.000587423 0.000774835 0.000479888 0.000724965 0.000848788 0.001105917
Hapmap49138-BTA-37549 1 9768177 0.000908159 0.000831207 0.000781969 0.00079885 0.000479888 0.000786178 0.00046856 0.001383016
Hapmap38504-BTA-51402 1 9798988 0.000914267 0.000871637 0.000781969 0.00079885 0.000479888 0.000835244 0.001038903 0.001188668
UA-IFASA-5979 1 9852144 0.000793406 0.000707564 0.000409255 0.000769373 0.001803106 0.000734397 0.001038903 0.000850631
ARS-BFGL-NGS-548 1 9900095 0.000677812 0.000659111 0.000337076 0.00073108 0.001803106 0.000668719 8.83E-05 0.00082594
ARS-BFGL-NGS-43310 1 9940497 0.000535707 0.000584189 0.000246272 0.000680474 0.000512969 0.000680295 8.83E-05 0.00058428
ARS-BFGL-NGS-1296 1 9942902 0.000537013 0.000635561 0.000246272 0.000741108 0.000512969 0.000634765 8.83E-05 0.00058428
Hapmap38887-BTA-22281 1 9982398 0.000587958 0.000697642 0.000270633 0.000788946 0.000798921 0.00068779 4.79E-05 0.000642288
Hapmap57724-rs29022825 1 10056851 0.000509108 0.000615484 0.000281606 0.000705207 0.000798921 0.000719937 0.000351051 0.000807024
Hapmap44892-BTA-50337 1 10102749 0.000512661 0.000590307 0.000281606 0.000675868 0.000798921 0.000691906 0.000351051 0.000807024
BTA-50328-no-rs 1 10125531 0.000546253 0.0006319 0.000284486 0.000812751 0.000798921 0.000765174 0.000562288 0.000687121
ARS-BFGL-NGS-108684 1 10149581 0.000650929 0.000736297 0.000284486 0.000730838 0.000766617 0.000776186 0.000562288 0.000710863
Hapmap51183-BTA-19351 1 10171706 0.000646558 0.000751553 0.000247945 0.000709947 0.001094271 0.000804401 0.000562288 0.000710863
Hapmap25334-BTA-160518 1 10274301 0.000649708 0.000758842 0.000367571 0.000829245 0.001094271 0.000852523 0.000562288 0.000648425
ARS-BFGL-NGS-113551 1 10369662 0.000654323 0.000766183 0.000367571 0.000599499 0.000766617 0.00081332 0.000562288 0.000718396
Hapmap51416-BTA-19350 1 10416295 0.000653314 0.000764486 0.000367571 0.000586247 0.000766617 0.000847617 0.000562288 0.000653703
ARS-BFGL-NGS-113751 1 10468415 0.000670777 0.000781679 0.000232235 0.000669222 0.000590188 0.000890068 0.000704874 0.000685115
BovineHD0100003385 1 10583956 0.000670777 0.000783561 0.000232235 0.000665772 0.000590188 0.000890068 0.000704874 0.000685115
BTA-122626-no-rs 1 10643238 0.000645953 0.000775642 0.000213514 0.000548984 0.000531378 0.000701588 0.000704874 0.000623387
ARS-BFGL-NGS-36767 1 10776728 0.000440157 0.000669821 0.000235473 0.000547794 0.000203724 0.000567494 0.000493636 0.000504815
Hapmap40304-BTA-17131 1 10848225 0.000389205 0.000585336 0.000184991 0.000563989 0.000203724 0.000566413 0.000493636 0.000515598
BovineHD0100003453 1 10885447 0.000388647 0.000587898 0.000184991 0.000563989 0.000203724 0.000566413 0.000113408 0.000515598
Hapmap60823-rs29019235 1 10936036 0.000398241 0.000592069 0.000225481 0.00065045 0.000394856 0.000656578 0.000139813 0.000658744
Hapmap38737-BTA-22640 1 11023298 0.000368868 0.000595027 0.000248037 0.000641825 0.000394856 0.000656578 0.000139813 0.000658744
BovineHD0100003487 1 11052394 0.000368868 0.000591713 0.000248037 0.000641825 0.000394856 0.000656875 0.000139813 0.000658744
Hapmap54322-rs29009637 1 11158004 0.00038809 0.000615074 0.000248037 0.000641825 0.000394856 0.000656875 0.000298241 0.000654137
Hapmap43814-BTA-22629 1 11221889 0.000354383 0.000634428 0.00025516 0.000683977 0.00032087 0.000594254 0.000298241 0.000594165
BovineHD0100003573 1 11342712 0.000354383 0.000635275 0.00025516 0.000686951 0.00032087 0.000594254 0.000456669 0.000701791
Hapmap55642-rs29027263 1 11379578 0.000374625 0.000641937 0.000310075 0.00064691 0.00032087 0.000751576 0.000456669 0.000701791
BTA-29334-no-rs 1 11400265 0.000399136 0.000724118 0.000343909 0.00078763 0.00032087 0.000832619 0.000456669 0.000724654
BovineHD0100003588 1 11434768 0.000399136 0.000720949 0.000343909 0.00078763 0.00032087 0.000832619 0.000456669 0.000748395
Hapmap50731-BTA-55344 1 11603310 0.000487633 0.000837194 0.000343909 0.00078763 0.00032087 0.000832619 0.000456669 0.000748395
BTA-55326-no-rs 1 11635104 0.000415161 0.000725225 0.000474412 0.000648559 0.00032087 0.000832619 0.000456669 0.000748395
ARS-BFGL-NGS-115663 1 11743590 0.000407488 0.00071214 0.000474412 0.000616105 0.00032087 0.00082721 0.000456669 0.000748395
BTA-54331-no-rs 1 11818998 0.000371789 0.000689542 0.000443608 0.000566244 4.61E-05 0.000758609 0.0005472 0.000702101
Hapmap43879-BTA-54328 1 11845279 0.000374961 0.000665789 0.000491942 0.000579171 4.61E-05 0.000728565 0.0005472 0.000702101
Hapmap55464-rs29015665 1 11865992 0.000320924 0.000625775 0.000333629 0.00057292 8.70E-05 0.000690035 0.0005472 0.000714038
BTA-54318-no-rs 1 11887794 0.000367232 0.000669977 0.000339587 0.000597776 9.96E-05 0.000733985 0.000323215 0.000698625
BovineHD0100003734 1 11959779 0.00036729 0.00067213 0.000339587 0.000597776 9.96E-05 0.000733985 0.000323215 0.000660045
BovineHD0100003770 1 12125302 0.00036729 0.000673991 0.000339587 0.000597776 9.96E-05 0.000733985 0.000164787 0.000660045
BTB-00005637 1 12172404 0.000342803 0.000657996 0.000339587 0.000597294 9.96E-05 0.000711014 0.000164787 0.000674742
BTB-00005611 1 12196038 0.000374903 0.000725995 0.000348635 0.000688511 9.96E-05 0.000656861 0.000164787 0.000674742
ARS-BFGL-NGS-28701 1 12223821 0.000385816 0.000766419 0.000348635 0.000688511 9.96E-05 0.000656861 0.000164787 0.000674742
Hapmap60346-rs29019231 1 12380238 0.000369758 0.000760435 0.000418053 0.000669053 9.96E-05 0.000647637 0.000164787 0.000768397
ARS-BFGL-BAC-14244 1 12537616 0.000412949 0.001051966 0.000440322 0.000862074 9.96E-05 0.000716447 0.000164787 0.000837166
Hapmap38791-BTA-89194 1 12587339 0.000392786 0.001042072 0.000413733 0.000827945 0.000673002 0.000735666 0.000164787 0.000859212
ARS-BFGL-BAC-11044 1 12805406 0.000423312 0.000964298 0.000384732 0.000813951 0.000673002 0.000934584 0.000354901 0.000850394
ARS-BFGL-BAC-685 1 12996787 0.000467634 0.00101826 0.000331864 0.000844469 0.000673002 0.0008588 0.000354901 0.000850394
BovineHD0100004039 1 13067898 0.000467634 0.001018825 0.000331864 0.000844469 0.000673002 0.0008588 0.000354901 0.000871815
Hapmap24222-BTA-88936 1 13089432 0.000472053 0.000991541 0.000281841 0.000896634 0.000107858 0.000841066 0.000354901 0.000941487
ARS-BFGL-NGS-21333 1 13304658 0.000464455 0.000968017 0.000282659 0.000866722 0.000107858 0.000841066 0.000354901 0.000941487
BTA-89311-no-rs 1 13376687 0.000412067 0.000882076 0.000282659 0.000866722 0.000107858 0.000841066 0.000354901 0.000941487
Hapmap38049-BTA-104527 1 13462673 0.000465761 0.001041925 0.000282659 0.000866722 0.000107858 0.000841066 0.000354901 0.000941487
BovineHD0100004161 1 13556463 0.000465761 0.001044458 0.000282659 0.000866722 0.000107858 0.000841066 0.000988614 0.00084727
BovineHD0100004179 1 13654541 0.000466319 0.001055474 0.000282659 0.000869526 0.000107858 0.000841066 0.000988614 0.001077606
BTA-103292-no-rs 1 13979316 0.000418737 0.000977236 0.000246777 0.000744871 0.000107858 0.000800788 0.000898084 0.001176746
ARS-BFGL-NGS-26402 1 14025660 0.000380868 0.000905273 0.000251419 0.000616051 0.000107858 0.000776588 7.43E-05 0.001178848
Hapmap24335-BTA-127763 1 14064065 0.000371913 0.000801246 0.000261779 0.000698441 0.000107858 0.000752374 7.43E-05 0.000851277
ARS-BFGL-BAC-14883 1 14102864 0.000393198 0.000815909 0.000261779 0.000698441 0.000107858 0.000713206 7.43E-05 0.000851277
BovineHD0100004359 1 14231565 0.000393198 0.000805568 0.000261779 0.000698441 0.000107858 0.000713206 0.000105942 0.000778719
ARS-BFGL-NGS-104754 1 14260986 0.000453094 0.000711296 0.00026523 0.000609156 0.000107858 0.000677665 0.000181987 0.000726164
Hapmap52363-rs29013338 1 14417802 0.000399144 0.000638592 0.00026523 0.000603199 0.000107858 0.000665235 0.000181987 0.000726164
ARS-BFGL-NGS-27558 1 14438946 0.00035859 0.000636521 0.00026523 0.000603199 0.000107858 0.000665235 0.000181987 0.000726164
ARS-BFGL-NGS-107530 1 14468037 0.000303392 0.000583356 0.000213623 0.000529515 0.000107858 0.000659788 0.000181987 0.000558871
BTB-01807638 1 14502746 0.000243844 0.000465574 0.000213623 0.000475237 0.000107858 0.00061717 0.000181987 0.000558871
BTA-28028-no-rs 1 14551165 0.000254804 0.000483626 0.000213623 0.000479157 0.000107858 0.000622669 0.000181987 0.000520581
BTB-00502293 1 14587033 0.000285396 0.000468093 0.000213623 0.000476316 8.62E-05 0.000573253 0.000181987 0.000458596
BTB-00502247 1 14626307 0.000338019 0.00052718 0.000213623 0.000474171 8.62E-05 0.000528756 0.000181987 0.000458596
BTA-97382-no-rs 1 14708162 0.000382695 0.000582174 0.000225703 0.000551761 8.62E-05 0.000516222 0.000181987 0.000643904
Hapmap51685-BTA-113867 1 14876816 0.000339634 0.00049905 0.000225703 0.000557184 8.62E-05 0.00049277 0.000181987 0.000643904
Hapmap50227-BTA-113868 1 14909272 0.000288583 0.000450484 0.000186058 0.000453358 8.62E-05 0.000471536 0.000181987 0.000683921
BovineHD0100004550 1 14933060 0.000288583 0.000451926 0.000186058 0.000448285 8.62E-05 0.000471536 0.000181987 0.000696722
ARS-BFGL-NGS-78179 1 15048776 0.000277106 0.000436667 0.000186058 0.00043393 8.62E-05 0.00046026 0.000181987 0.000476983
ARS-BFGL-NGS-102441 1 15071831 0.000304216 0.000445742 0.000186058 0.0004264 8.62E-05 0.000428272 0.000181987 0.000451143
ARS-BFGL-BAC-13008 1 15091381 0.000278944 0.000448144 0.000253726 0.000479989 8.62E-05 0.000419614 0.000181987 0.000451143
BTB-01225182 1 15109714 0.000315295 0.00045599 0.000253726 0.000500658 8.62E-05 0.000432831 0.000181987 0.000451143
BTA-113886-no-rs 1 15122719 0.000381284 0.000513156 0.000355228 0.000502154 0.000250047 0.000496763 0.000181987 0.000455809
BovineHD0100004686 1 15296426 0.000381284 0.00051295 0.000355228 0.000502154 0.000250047 0.000496763 0.000261202 0.000466638
BTB-01224765 1 15341693 0.000524027 0.000622101 0.000469851 0.000650148 0.00026965 0.000535781 0.000261202 0.000466638
BovineHD0100004731 1 15491288 0.000523469 0.000621066 0.000469851 0.000650148 0.00026965 0.000535781 0.000288361 0.000466638
Hapmap58809-rs29017514 1 15528039 0.000563725 0.000603756 0.00030068 0.000567332 0.00026965 0.000490428 0.000267918 0.000410141
BTA-113888-no-rs 1 15591683 0.000595925 0.000637673 0.00030068 0.000567332 0.00026965 0.000490428 0.000267918 0.000410141
BTB-01193581 1 15605365 0.000448814 0.000502348 0.00030068 0.00051085 0.00026965 0.000439458 0.000267918 0.000442129
BTB-00569345 1 15646164 0.0004497 0.000515196 0.000484631 0.000494429 0.00026965 0.000438037 0.000267918 0.000442129
ARS-BFGL-NGS-95377 1 15677492 0.000385234 0.000445477 0.000470131 0.000487241 0.00026965 0.000454187 0.000267918 0.000442129
BTB-01193494 1 15755523 0.000328263 0.000442529 0.000209125 0.000453246 0.00026965 0.000454187 0.000191873 0.000435506
ARS-BFGL-NGS-109692 1 15796320 0.000333973 0.000445205 0.000229426 0.000479366 0.00026965 0.000455133 0.000191873 0.000435506
Hapmap41782-BTA-16216 1 15853040 0.000343551 0.000449523 0.000184314 0.000443585 0.00026965 0.00039969 0.000267918 0.000491008
BTB-01999110 1 15893046 0.000298249 0.000456047 0.000197411 0.000440919 0.00026965 0.000430739 0.000267918 0.000491008
ARS-BFGL-NGS-32422 1 15937076 0.000365429 0.000528572 0.000233952 0.000477465 0.00026965 0.000437539 0.000335816 0.000491008
BTA-110801-no-rs 1 16094228 0.000373767 0.000535181 0.000233952 0.000481285 0.000105823 0.0004226 0.000335816 0.000480166
BTB-01650452 1 16119771 0.000373767 0.000535181 0.000233952 0.000481285 0.000105823 0.0004226 0.000335816 0.000480166
Hapmap50624-BTA-22932 1 16145053 0.000369528 0.000540477 0.000248989 0.00050371 6.49E-05 0.000444537 0.000335816 0.000480166
BTB-01919348 1 16196001 0.000376812 0.000540016 0.000238016 0.00048419 8.59E-05 0.000568255 0.000335816 0.000480166
BTB-01084253 1 16245203 0.000367232 0.000541334 0.000263898 0.000502969 8.59E-05 0.000603557 0.000335816 0.000454446
BTB-01084177 1 16277524 0.000315714 0.000460719 0.000291735 0.000478949 8.59E-05 0.00056316 0.000335816 0.000371174
ARS-BFGL-NGS-41853 1 16308714 0.000380722 0.000479162 0.000700012 0.000495691 0.000164997 0.000657191 0.000335816 0.000537322
BTB-01083987 1 16452185 0.000417448 0.000527429 0.000291587 0.000464333 0.000164997 0.000657191 0.000811101 0.000548288
Hapmap51162-BTA-118728 1 16477085 0.000441919 0.000549026 0.000291587 0.000464333 0.000164997 0.000657191 0.000811101 0.000548288
ARS-BFGL-NGS-22727 1 16525498 0.000414867 0.000504996 0.000334325 0.000471745 0.000164997 0.000564326 0.000811101 0.000511977
BTB-01872049 1 16585111 0.000495687 0.000503861 0.000422315 0.000494376 0.000299914 0.000504838 0.000929923 0.000573804
BTA-118719-no-rs 1 16673009 0.000350558 0.00042694 0.000422315 0.00048201 0.000299914 0.000430998 0.000375423 0.000400238
Hapmap60239-rs29019581 1 16715975 0.000453874 0.000481717 0.000422315 0.000486093 0.000299914 0.000455386 0.000448544 0.0004107
Hapmap39625-BTA-118605 1 16744848 0.000512956 0.00050916 0.000422315 0.000486093 0.000299914 0.000455386 0.000448544 0.000401754
BTB-01084203 1 16791788 0.000644011 0.000690888 0.000477026 0.000730488 0.000299914 0.000464607 0.000448544 0.000401754
BTB-00757888 1 16923285 0.000525827 0.000535047 0.000477026 0.000751908 0.000299914 0.000454337 0.000448544 0.000401754
ARS-BFGL-NGS-51809 1 16963232 0.000510267 0.000534504 0.000380095 0.000470651 0.000299914 0.000421102 0.000448544 0.000401754
BTA-118731-no-rs 1 16997662 0.000492302 0.000467555 0.000383536 0.00046992 0.000357253 0.000427361 0.000448544 0.000392109
Hapmap55434-rs29009793 1 17021138 0.000499357 0.000470438 0.000383536 0.000567967 0.000357253 0.000422722 0.000448544 0.000392109
ARS-BFGL-BAC-11101 1 17050262 0.000546107 0.000511239 0.000377513 0.000494828 0.000357253 0.000417661 0.000448544 0.000453837
BovineHD0100005191 1 17118478 0.000546107 0.000511428 0.000377513 0.000494828 0.000357253 0.000417661 0.000448544 0.000453837
Hapmap44195-BTA-112008 1 17124625 0.00049176 0.000502699 0.000377513 0.000494828 0.000357253 0.000417661 0.000448544 0.000412685
Hapmap54349-rs29011587 1 17160556 0.000490397 0.000507905 0.000377513 0.00049317 0.000357253 0.000428425 0.000847784 0.000500869
BTB-00757818 1 17203157 0.000498742 0.000509602 0.000377513 0.00049317 0.000357253 0.000428425 0.000847784 0.000500869
Hapmap49012-BTA-109196 1 17241902 0.000493251 0.000509336 0.000339903 0.000480975 0.000357253 0.000428425 0.000847784 0.000500869
Hapmap48613-BTA-112066 1 17296638 0.000526851 0.000506905 0.000318579 0.000448299 0.000541034 0.000441673 0.000847784 0.000500869
BTA-20344-no-rs 1 17330771 0.000544309 0.000544692 0.000399781 0.00047076 0.000541034 0.000509554 0.000253677 0.000671246
ARS-BFGL-NGS-112632 1 17425222 0.00056096 0.000527558 0.000288171 0.000420753 0.000637792 0.000584552 0.000185779 0.000752932
BTB-00005987 1 17448939 0.000581006 0.000531855 0.000423994 0.000425704 0.000737724 0.000513317 0.000251336 0.000745404
Hapmap44269-BTA-67047 1 17504974 0.000587491 0.000486322 0.000413487 0.000400256 0.000737724 0.000505905 0.000694935 0.000595492
ARS-BFGL-NGS-104769 1 17641624 0.000648249 0.000481929 0.001308677 0.000431575 0.000737724 0.000506196 0.000694935 0.000607596
ARS-BFGL-NGS-26632 1 17790637 0.000603564 0.000514452 0.000493861 0.000437264 0.000737724 0.000513764 0.000694935 0.000607596
BovineHD0100005358 1 17826954 0.000602514 0.000514034 0.000493861 0.000437264 0.000737724 0.000513764 0.000694935 0.000574965
BTB-00006408 1 17868835 0.00060787 0.000523744 0.000493861 0.000437264 0.000737724 0.000550194 0.000261898 0.000574965
Hapmap28603-BTA-123758 1 17930486 0.000583071 0.000523352 0.000595364 0.000434393 0.000752617 0.00051137 0.000261898 0.000574965
ARS-BFGL-NGS-99611 1 18002981 0.000517812 0.000440079 0.000369159 0.000403599 0.000673528 0.000466735 0.000261898 0.001145715
BTB-01511695 1 18099231 0.00048414 0.000416515 0.000379843 0.000402694 0.000673528 0.000407766 0.000261898 0.000528431
BovineHD0100005467 1 18114879 0.00048414 0.000416515 0.000379843 0.000402694 0.000673528 0.000407766 0.000261898 0.000528431
BTB-01511764 1 18131757 0.000428737 0.000384499 0.000464428 0.000414852 0.000673528 0.000373553 0.000188777 0.000391859
BovineHD0100005472 1 18137402 0.000428737 0.000378074 0.000464428 0.000414852 0.000673528 0.000373553 0.000188777 0.000401978
BTB-01931918 1 18170722 0.000539526 0.000422562 0.000323701 0.000404125 0.000673528 0.000381283 0.000335019 0.000504859
Hapmap60697-rs29009870 1 18188932 0.000554308 0.000422347 0.000330249 0.000419859 0.000673528 0.000424246 0.000335019 0.000504859
Hapmap50395-BTA-57301 1 18231821 0.000467328 0.000413619 0.000363513 0.000451016 0.000703315 0.000467664 0.000335019 0.000504859
BTA-06080-no-rs 1 18254887 0.000449038 0.000412446 0.000392514 0.000463334 0.000777302 0.000404646 0.000335019 0.000504859
BovineHD0100005509 1 18261279 0.000449038 0.000416332 0.000392514 0.000463334 0.000777302 0.000404646 0.000335019 0.000542051
Hapmap33466-BTA-107178 1 18285474 0.0003958 0.000410269 0.000392514 0.000463334 0.000702007 0.000425411 0.000335019 0.000542051
BovineHD0100005525 1 18362562 0.0003958 0.000404997 0.000392514 0.000463334 0.000702007 0.000425411 0.000320281 0.000434027
BTB-01511592 1 18390386 0.000532268 0.000464592 0.001044287 0.000479335 0.000797573 0.000482349 0.000320281 0.000477681
BTB-01890165 1 18459886 0.00053086 0.000464853 0.000662916 0.000489764 0.00081384 0.000519874 0.000320281 0.000492736
BTB-01342789 1 18508517 0.000478749 0.000477548 0.000513174 0.000563992 0.000504802 0.000487042 0.000320281 0.000554465
ARS-BFGL-NGS-1797 1 18532637 0.000505109 0.000475154 0.000513174 0.000563992 0.000504802 0.000496828 0.000320281 0.000554465
Hapmap47551-BTA-25902 1 18578077 0.000433121 0.000453748 0.000481539 0.000548528 0.000460695 0.000497427 0.000320281 0.000529774
BTA-26174-no-rs 1 18724083 0.000503872 0.000500607 0.000481539 0.000548528 0.000460695 0.000492371 0.000320281 0.000529774
ARS-BFGL-NGS-111605 1 18758665 0.000535136 0.000554926 0.000641083 0.000593198 0.000539784 0.000546854 0.00017404 0.000521875
ARS-BFGL-BAC-6686 1 18831871 0.000880386 0.000641461 0.000641083 0.000593198 0.000539784 0.000546854 0.00017404 0.000521875
ARS-BFGL-NGS-94650 1 18909161 0.00054779 0.000557939 0.000641083 0.000593198 0.000539784 0.000546854 0.00017404 0.000521875
BovineHD0100005653 1 18939484 0.00054779 0.000556391 0.000590332 0.000582417 0.000539784 0.000546854 0.00017404 0.00052504
ARS-BFGL-NGS-7429 1 18946871 0.000547458 0.000563822 0.000506012 0.000650692 0.000482445 0.000506745 0.000108483 0.00052504
BTA-39405-no-rs 1 18980052 0.000572633 0.000563014 0.00052105 0.000613236 0.000564358 0.000528884 0.000108483 0.000521733
BTA-120923-no-rs 1 19020772 0.000611157 0.000578346 0.00052105 0.00060252 0.000564358 0.000531343 8.13E-05 0.000666899
BovineHD0100005705 1 19076388 0.000611157 0.000579478 0.00052105 0.00060252 0.000564358 0.000531343 8.13E-05 0.000666899
ARS-BFGL-NGS-29732 1 19182174 0.000454164 0.000508107 0.000469836 0.000523524 0.000564358 0.000505396 8.13E-05 0.000638481
BovineHD0100005771 1 19395819 0.00045353 0.000508393 0.000469836 0.000523524 0.000564358 0.000505396 8.13E-05 0.000631133
Hapmap38278-BTA-104803 1 19431193 0.000451428 0.00050752 0.000440835 0.000585362 0.000564358 0.000496261 8.13E-05 0.000631133
ARS-BFGL-NGS-1416 1 19511716 0.000766828 0.000743162 0.000701841 0.000790463 0.000564358 0.000515879 0.000339812 0.00143075
BovineHD0100005805 1 19518752 0.000764503 0.000728036 0.000701841 0.000790463 0.000564358 0.000515879 0.000339812 0.000642031
BTA-119061-no-rs 1 19592552 0.000650071 0.000678311 0.000585307 0.000638003 0.000564358 0.000499545 0.000577455 0.000622854
BTA-39399-no-rs 1 19641727 0.000554105 0.000591455 0.000546391 0.000604223 0.000564358 0.000474716 0.000577455 0.000622854
UA-IFASA-3994 1 19667901 0.000530093 0.000549022 0.000519324 0.000550129 0.000564358 0.000476747 0.000577455 0.000608157
BovineHD0100005852 1 19706636 0.000530093 0.000548682 0.000519324 0.000550129 0.000564358 0.000476747 0.000577455 0.000639021
ARS-BFGL-BAC-11761 1 19709807 0.000569832 0.000579629 0.000519324 0.000570255 0.000564358 0.000511567 0.000577455 0.000639021
Hapmap43257-BTA-39396 1 19743015 0.000557882 0.000592166 0.000519324 0.000565931 0.000468792 0.000511567 0.000577455 0.000591604
BovineHD0100005901 1 19812929 0.000557882 0.000590924 0.000519324 0.000565931 0.000468792 0.000511567 0.000589487 0.000591604
ARS-BFGL-NGS-34218 1 19829143 0.000567592 0.000613755 0.000517929 0.00062252 0.000468792 0.000525245 0.000593486 0.000499276
Hapmap51978-BTA-39455 1 19854736 0.000576012 0.000582355 0.000612645 0.00053905 0.000394806 0.000543984 0.000355843 0.000499276
BovineHD0100005911 1 19876683 0.000576012 0.000582779 0.000612645 0.00053905 0.000394806 0.000543984 0.000355843 0.000544088
BTA-39450-no-rs 1 20056335 0.000608923 0.000583658 0.000815853 0.000558174 0.000464308 0.000559488 0.000487867 0.00053426
BovineHD0100005959 1 20062196 0.000608923 0.000583197 0.000815853 0.000558174 0.000464308 0.000559488 0.000487867 0.000486777
ARS-BFGL-NGS-116430 1 20084515 0.000465372 0.00046748 0.000542274 0.000413732 0.000464308 0.000540654 0.000445619 0.000509846
ARS-BFGL-BAC-11750 1 20155063 0.000851991 0.000693558 0.000946488 0.00051324 0.001501424 0.00062922 0.000445619 0.00059321
Hapmap49594-BTA-39447 1 20165566 0.000656083 0.000523412 0.000946488 0.000515536 0.001501424 0.000621275 0.000445619 0.00059321
Hapmap51222-BTA-39456 1 20181899 0.000683234 0.000533062 0.000946488 0.000519456 0.001501424 0.000619105 0.000445619 0.00082802
ARS-BFGL-BAC-15578 1 20192420 0.000656622 0.000520772 0.000630623 0.00056555 0.001422335 0.000576272 0.000128762 0.000670939
ARS-BFGL-NGS-10334 1 20213558 0.000556011 0.000508384 0.000621835 0.000571505 0.000848941 0.000539256 2.87E-05 0.000627428
BovineHD0100006007 1 20228280 0.000556011 0.000507035 0.000621835 0.000571505 0.000848941 0.000539256 2.87E-05 0.000627428
BTA-39438-no-rs 1 20296459 0.0004948 0.000466864 0.000435082 0.000490391 0.000848941 0.000479019 2.87E-05 0.000627428
Hapmap28298-BTA-123775 1 20342544 0.000510061 0.000462731 0.000539186 0.000436609 0.000767027 0.000487408 2.87E-05 0.000430874
Hapmap28872-BTA-162555 1 20419112 0.000531971 0.0004654 0.000564562 0.000446284 0.000767027 0.00050635 2.87E-05 0.000422302
BTA-116769-no-rs 1 20458627 0.000523886 0.000453341 0.000564562 0.000444453 0.000767027 0.000484503 2.87E-05 0.000422302
Hapmap52794-rs29023743 1 20503996 0.000484383 0.0004439 0.000291111 0.000442649 0.0007149 0.000458706 2.87E-05 0.000347414
BovineHD0100006078 1 20553264 0.000484383 0.0004439 0.000291111 0.000442649 0.0007149 0.000458706 2.87E-05 0.000347414
Hapmap54489-rs29018413 1 20594409 0.000437183 0.000413922 0.00024036 0.000361845 0.0007149 0.000454326 9.66E-05 0.000516433
Hapmap60044-rs29010295 1 20634675 0.000433022 0.000403817 0.00035105 0.000381546 0.0007149 0.000445473 0.000175814 0.000516433
Hapmap26189-BTA-157760 1 20676181 0.000429689 0.000389767 0.00035105 0.000381546 0.0007149 0.000445473 0.000175814 0.000472341
ARS-BFGL-NGS-68915 1 20697089 0.000340885 0.000330355 0.000359618 0.000345281 0.000561995 0.000425385 0.000175814 0.00039137
UA-IFASA-1500 1 20775439 0.000363135 0.000321658 0.000359618 0.000391161 0.000561995 0.000425858 0.000185465 0.000244144
Hapmap39987-BTA-25749 1 20849417 0.000432881 0.000361326 0.000359618 0.00039855 0.000561995 0.00044406 0.000185465 0.000252486
ARS-BFGL-NGS-41203 1 20956918 0.000336016 0.000306683 0.00028963 0.00036646 0.000307153 0.000442861 0.000190429 0.000252486
Hapmap49929-BTA-24619 1 21033225 0.000344439 0.000353441 0.000273375 0.000381138 0.000307153 0.000460926 0.000190429 0.000225325
BovineHD0100006241 1 21064605 0.000345369 0.000353497 0.000273375 0.000381138 0.000307153 0.000460926 0.000190429 0.000225325
ARS-BFGL-NGS-100534 1 21145921 0.000333438 0.00031883 0.000268058 0.000341551 0.000307153 0.000412998 0.002210391 0.000420875
BovineHD0100006290 1 21190723 0.000333438 0.000318487 0.000268058 0.000341551 0.000307153 0.000412998 0.00030925 0.00042957
UA-IFASA-9700 1 21202424 0.000521885 0.000464546 0.000336602 0.000377298 0.00066904 0.00048354 0.00030925 0.00042957
Hapmap53902-rs29027390 1 21224496 0.000474718 0.000406424 0.000389217 0.000482543 0.000624933 0.000487756 0.00030925 0.00042957
BovineHD0100006309 1 21243826 0.000474718 0.000404388 0.000389217 0.000482543 0.000624933 0.000487756 0.00030925 0.00042957
BTB-01332122 1 21264221 0.000458158 0.000403343 0.000514073 0.000449117 0.000594711 0.000471364 0.00030925 0.000267533
BovineHD0100006326 1 21292260 0.000457809 0.000403585 0.000514073 0.000449117 0.000594711 0.000471364 0.000626107 0.000267533
BTB-01210202 1 21330326 0.000466879 0.000410001 0.000703499 0.000414446 0.000594711 0.000466322 0.000626107 0.000267533
BTB-01210232 1 21429051 0.000454272 0.000401842 0.000703499 0.000412486 0.000594711 0.000485473 0.000626107 0.000352712
BTB-01116114 1 21538209 0.000442411 0.000380364 0.000702185 0.000389573 0.000197555 0.00047749 0.000626107 0.0003852
BTB-01116126 1 21574286 0.000447958 0.000380364 0.000702185 0.000372882 0.000197555 0.000456095 0.000626107 0.0003852
BTB-01116136 1 21600761 0.000455671 0.00036572 0.000477812 0.000374977 0.000197555 0.000446218 0.000626107 0.000357142
Hapmap42716-BTA-88423 1 21629263 0.000429779 0.000366022 0.000334097 0.000372766 0.000176513 0.000386009 0.00030925 0.000389653
BTB-01116164 1 21656798 0.000440375 0.000371383 0.000334097 0.000372766 0.000176513 0.000386009 0.00030925 0.000389653
BTB-01897472 1 21714209 0.000392014 0.000339309 0.000334097 0.000363254 0.000176513 0.000362492 0.00030925 0.000389653
BTA-07140-rs29026807 1 21772072 0.000414916 0.000349064 0.000364836 0.000417815 0.000176513 0.000356587 0.00030925 0.000502821
BovineHD0100006466 1 21842656 0.000417706 0.000349103 0.000364836 0.000417815 0.000176513 0.000356587 0.000111214 0.000502821
ARS-BFGL-NGS-51361 1 21864313 0.00040808 0.000344894 0.000381952 0.000418547 0.000176513 0.0003516 0.000111214 0.000502821
ARS-BFGL-BAC-15637 1 21925903 0.000442281 0.000437482 0.000344993 0.000421124 0.000176513 0.000344892 0.000111214 0.000502821
UA-IFASA-9053 1 21965277 0.000408182 0.000344551 0.000345832 0.000363359 0.000146726 0.000318489 4.33E-05 0.000428051
Hapmap26157-BTA-148092 1 21992025 0.000366465 0.000357634 0.000347766 0.000373714 0.000146726 0.000336342 4.33E-05 0.000428051
ARS-BFGL-NGS-117957 1 22031001 0.000353609 0.000387675 0.00032239 0.000392357 0.000146726 0.000352243 0.000133847 0.000428051
BTB-00010729 1 22074275 0.000329191 0.000355804 0.000372465 0.000425541 0.000146726 0.000345748 0.000133847 0.000423764
DPI-50 1 22076309 0.000432523 0.000447204 0.000401465 0.000425541 0.000146726 0.000376505 0.000133847 0.000423764
BTA-59229-no-rs 1 22110938 0.000434718 0.000449908 0.000434403 0.000409228 0.000146726 0.00036038 0.000133847 0.000423764
BovineHD0100006562 1 22128958 0.000434718 0.0004503 0.000434403 0.000409228 0.000146726 0.00036038 0.000133847 0.000423764
BTB-00010930 1 22148647 0.000489532 0.000476487 0.001053869 0.000487064 0.000146726 0.000419295 0.000193258 0.000320889
ARS-BFGL-NGS-118519 1 22187222 0.000442714 0.000480661 0.000662898 0.000492593 0.000146726 0.000409914 0.000193258 0.000320889
BovineHD0100006595 1 22259299 0.000442714 0.000480661 0.000662898 0.000492593 0.000146726 0.000409914 0.000193258 0.000288401
BovineHD0100006599 1 22284087 0.000443644 0.000480912 0.000662898 0.000492593 0.000146726 0.000409914 0.000216163 0.000494162
Hapmap58795-rs29016849 1 22387382 0.000364098 0.000415653 0.000628713 0.000499251 0.000146726 0.000400319 0.000430507 0.000490964
BTA-120720-no-rs 1 22407486 0.000448266 0.000476906 0.000731686 0.000566123 0.000146726 0.000397139 0.000430507 0.000490964
BTB-00011076 1 22510052 0.000447452 0.000535107 0.000731686 0.000566123 0.000146726 0.000399786 0.000430507 0.000410808
BovineHD0100006669 1 22586516 0.000447452 0.000538138 0.000731686 0.000566123 0.000146726 0.000399786 0.000430507 0.00100202
BTB-02025707 1 22630942 0.000501023 0.000532902 0.000994419 0.000461801 0.00035592 0.000429606 0.000430507 0.00054284
BTB-01437861 1 22662759 0.000569819 0.000565637 0.000791414 0.000458378 0.00035592 0.000400795 0.000430507 0.00064572
BTB-01438016 1 22823600 0.000584033 0.000548089 0.000791414 0.000458378 0.00035592 0.000401519 0.000430507 0.00064572
ARS-BFGL-NGS-46591 1 22863734 0.000393902 0.000476884 0.000463336 0.000433687 0.00035592 0.000401519 0.000430507 0.00064572
BTB-01562871 1 22888847 0.000459126 0.000531734 0.000666341 0.0004265 0.000859608 0.000395847 0.000521038 0.00056856
BovineHD0100006749 1 22910791 0.000463776 0.000532941 0.000666341 0.0004265 0.000859608 0.000395847 0.000521038 0.00056856
ARS-BFGL-NGS-97225 1 22985729 0.000430757 0.000500331 0.000460237 0.000416916 0.000859608 0.000380186 0.000521038 0.00056856
BTB-01548042 1 23115110 0.000790909 0.000687365 0.000568748 0.000546981 0.000859608 0.000468978 0.000521038 0.000563416
ARS-BFGL-NGS-29682 1 23170625 0.00043189 0.000533195 0.000560628 0.000483746 0.000994524 0.00039687 0.000272079 0.000563416
BTB-01153392 1 23217832 0.00048012 0.000544296 0.000560628 0.000483385 0.000535809 0.000381777 0.000272079 0.000563416
BTB-01153206 1 23255987 0.000429079 0.00045375 0.00041952 0.00046237 0.000562172 0.000425876 0.000272079 0.000550576
BovineHD0100006883 1 23285509 0.000429079 0.000453542 0.00041952 0.00046237 0.000562172 0.000425876 0.000272079 0.000546606
BTB-01153241 1 23307655 0.00058248 0.000560206 0.000497195 0.000473776 0.000562172 0.000425862 0.00035291 0.000407199
Hapmap32844-BTA-151959 1 23374361 0.000507642 0.000507021 0.000480955 0.000459305 0.000449453 0.000468351 0.00035291 0.000403216
BovineHD0100006920 1 23419012 0.000507642 0.000507021 0.000480955 0.000459305 0.000449453 0.000468351 0.00035291 0.000432611
BTB-01821892 1 23421942 0.000464536 0.000481092 0.000393228 0.000483852 0.000449453 0.000411319 0.00035291 0.000425827
BTB-01885509 1 23445630 0.000463442 0.000489433 0.00039972 0.000475803 0.000449453 0.000401902 0.00035291 0.000395975
BovineHD0100006936 1 23448442 0.000463442 0.00049113 0.00039972 0.000475803 0.000449453 0.000401902 0.00035291 0.000334246
ARS-BFGL-BAC-16283 1 23489264 0.000524851 0.000545914 0.00039972 0.000475803 0.000449453 0.00047066 0.00035291 0.000334246
BovineHD0100006959 1 23556418 0.000524861 0.000544909 0.00039972 0.000475803 0.000449453 0.00047066 0.00035291 0.000357997
Hapmap60828-rs29019992 1 23611389 0.000472249 0.000538498 0.000392455 0.000449815 0.000449453 0.000427342 0.00035291 0.000357997
ARS-BFGL-NGS-110541 1 23649052 0.000445358 0.000547142 0.000456293 0.000448421 0.000449453 0.000422767 0.00080179 0.000508418
ARS-BFGL-BAC-6737 1 23680672 0.000443758 0.000560176 0.000478722 0.000473081 0.000449453 0.000431317 0.00080179 0.000508418
BTA-49255-no-rs 1 23713018 0.000443758 0.000560049 0.000478722 0.000466916 0.000449453 0.000444147 0.00080179 0.000508418
BTA-49259-no-rs 1 23734326 0.000429306 0.000552744 0.00047362 0.000471768 0.000449453 0.000452435 0.000742379 0.000571393
BTA-49269-no-rs 1 23794188 0.000432441 0.000534432 0.00047918 0.000513532 0.000474532 0.000477006 0.00071522 0.000511697
BovineHD0100007019 1 23821930 0.000432248 0.000532001 0.00047918 0.000513532 0.000474532 0.000477006 0.00071522 0.000511697
Hapmap39273-BTA-49264 1 23847228 0.000464684 0.000563352 0.000307335 0.000486848 0.000474532 0.000467631 0.00081416 0.000515654
BTB-00008466 1 23866626 0.000467218 0.000576266 0.00032295 0.000516048 0.000474532 0.000476513 0.00081416 0.000548142
BTB-01976950 1 23869907 0.000450518 0.000573266 0.00032295 0.000611116 0.000447228 0.000510989 0.000576517 0.000548142
BTB-00007697 1 23920676 0.000485768 0.000587548 0.00032295 0.000610075 0.000447228 0.000510989 0.000309363 0.000558972
BTB-00007705 1 23938895 0.000486288 0.000574588 0.00032295 0.000606361 0.000447228 0.000510989 0.000309363 0.000567918
BovineHD0100007057 1 23949523 0.000486413 0.00057443 0.00032295 0.000606361 0.000447228 0.000510989 0.000309363 0.00058783
ARS-BFGL-NGS-103546 1 23973432 0.00048525 0.000578714 0.00032295 0.000606361 0.000447228 0.000512629 0.000729347 0.000669741
UA-IFASA-5116 1 24001042 0.000552003 0.000815137 0.000323626 0.000597321 0.000447228 0.000514799 0.000729347 0.000793198
BTB-00007882 1 24057738 0.000571856 0.000674622 0.000323626 0.000584214 0.000412995 0.000508672 0.000729347 0.000707622
Hapmap52764-rs29022780 1 24143414 0.000518526 0.000619843 0.000371237 0.00058104 0.000412995 0.000546287 0.000729347 0.000637102
BTA-39462-no-rs 1 24166595 0.000508634 0.000608109 0.000371237 0.00058104 0.000412995 0.000546287 0.000729347 0.000637102
BTB-00008090 1 24196197 0.000518309 0.000620819 0.000425791 0.000598848 0.000471805 0.000550385 0.000841684 0.000637621
BovineHD0100007162 1 24234306 0.000518309 0.000621248 0.000425791 0.000598848 0.000471805 0.000550463 0.000841684 0.000560975
BTA-49236-no-rs 1 24255576 0.000525151 0.000611122 0.000397435 0.000600593 0.000635632 0.000611541 0.000674618 0.000564182
BTB-00008277 1 24278057 0.000523743 0.000624467 0.000448186 0.00061844 0.001102176 0.000611373 0.000674618 0.000564182
BovineHD0100007181 1 24280210 0.000523743 0.000624478 0.000448186 0.00061844 0.001102176 0.000611373 0.000674618 0.000564182
Hapmap52220-rs29016259 1 24302207 0.000691657 0.000877645 0.000521493 0.000653633 0.001102176 0.000606559 0.000674618 0.000923269
BTA-49243-no-rs 1 24338769 0.000762692 0.001009531 0.000786822 0.000728243 0.001266003 0.000687168 0.000674618 0.00107759
Hapmap54584-rs29014870 1 24430863 0.000693895 0.000885236 0.000786822 0.000728243 0.001383188 0.000680688 0.000674618 0.001046726
BTB-00014074 1 24503396 0.00066805 0.000784483 0.000794483 0.000717001 0.001850759 0.000613061 0.000691443 0.000849598
ARS-BFGL-BAC-11218 1 24549757 0.000690241 0.000770694 0.000830573 0.00076971 0.001896631 0.000635989 0.000935401 0.000991343
BovineHD0100007277 1 24609172 0.000690241 0.000771138 0.000830573 0.00076971 0.001896631 0.000635989 0.001206993 0.000836422
ARS-BFGL-NGS-19076 1 24650251 0.000667389 0.000719716 0.00075037 0.000659587 0.00183292 0.000592996 0.001206993 0.000836422
BTA-15153-rs29026518 1 24670328 0.000840495 0.00079057 0.00075037 0.000686844 0.00183292 0.000592996 0.001095161 0.000836422
BTB-00010532 1 24692046 0.000651393 0.000670293 0.000666587 0.000581803 0.000915489 0.000578283 0.001121204 0.000620528
ARS-BFGL-BAC-14984 1 24735033 0.000522992 0.000576987 0.000508876 0.000575557 0.000915489 0.00052278 0.001121204 0.000584218
BTB-00010474 1 24757983 0.000436624 0.000479087 0.000470313 0.000537022 0.000915489 0.000520754 0.001121204 0.000584218
ARS-BFGL-NGS-85045 1 24779790 0.000421602 0.000478849 0.000414096 0.000492407 0.000736769 0.000478206 0.001121204 0.000528101
Hapmap39274-BTA-49324 1 24802375 0.000357393 0.00040302 0.000414096 0.000512654 0.000446172 0.000497106 0.000421856 0.000428974
ARS-BFGL-NGS-115371 1 24835526 0.000378581 0.000450739 0.000374812 0.000450319 0.000448638 0.000471969 0.000461323 0.000386019
BTB-00010021 1 24880710 0.000343279 0.000401021 0.00038233 0.000429533 0.000448638 0.000469663 0.000461323 0.000329903
BTA-49319-no-rs 1 24920136 0.00032386 0.00041125 0.00038233 0.000429533 0.000493319 0.000481926 0.00055638 0.00028875
Hapmap53715-rs29017639 1 24982221 0.000336625 0.000398076 0.00038233 0.00042672 0.000493319 0.000521218 0.00055638 0.000289228
BTB-00009762 1 25010799 0.00036414 0.000403834 0.000402477 0.000394229 0.00053502 0.000544964 0.000664108 0.000357706
ARS-BFGL-NGS-82685 1 25049866 0.000356473 0.000401454 0.000350293 0.000368077 0.00053502 0.00054633 0.000664108 0.000357706
BovineHD0100007439 1 25098613 0.000355653 0.000400093 0.000350293 0.000368077 0.00053502 0.00054633 0.000664108 0.000358186
BovineHD0100007449 1 25129522 0.000355653 0.000401254 0.000350293 0.000368077 0.00053502 0.00054633 0.000664108 0.000384381
BovineHD0100007454 1 25149331 0.000355653 0.000401254 0.000350293 0.000368077 0.00053502 0.00054633 0.000664108 0.000384381
BTA-49289-no-rs 1 25154731 0.000421032 0.000421255 0.000406225 0.00038304 0.000554294 0.000556729 0.000664108 0.000440498
BTA-49313-no-rs 1 25157336 0.000559179 0.000488881 0.000433292 0.000406782 0.000554294 0.000561742 0.000664108 0.000440498
BovineHD0100046406 1 25247650 0.000559179 0.000488735 0.000433292 0.000406782 0.000554294 0.000561742 0.000664108 0.000472111
Hapmap50707-BTA-49285 1 25271869 0.000520446 0.000473346 0.000436113 0.000446352 0.000554294 0.000561742 0.000664108 0.000472111
ARS-BFGL-BAC-13086 1 25289457 0.000575392 0.000518839 0.000413557 0.000446352 0.000345787 0.000576936 0.000664108 0.000472111
ARS-BFGL-NGS-34568 1 25321721 0.000623817 0.000523704 0.000505678 0.000547127 0.002606599 0.000537444 0.000664108 0.000472111
BTA-49283-no-rs 1 25426409 0.000635789 0.000557391 0.000487494 0.000460638 0.000313021 0.000551556 0.000664108 0.000472111
ARS-BFGL-BAC-16299 1 25471181 0.000642764 0.000551651 0.000487494 0.000460638 0.000313021 0.000551556 0.000664108 0.000677872
BovineHD0100007535 1 25489356 0.000642764 0.000551651 0.000487494 0.000460638 0.000313021 0.000551556 0.000622778 0.000677872
BTB-00009271 1 25576064 0.000640484 0.000579757 0.000487494 0.000460638 0.000313021 0.000547608 0.000622778 0.000677872
BTB-00009232 1 25607948 0.000666419 0.000557786 0.00055678 0.000497135 0.000313021 0.000588544 0.000496036 0.000387602
BovineHD0100007558 1 25627007 0.000666419 0.000558029 0.00055678 0.000497135 0.000313021 0.000588544 0.000496036 0.000387602
ARS-BFGL-NGS-20807 1 25647321 0.000927213 0.000747291 0.000720998 0.000539363 0.000254212 0.00066428 0.000496036 0.000387602
BTB-00009156 1 25685179 0.000880211 0.000752867 0.000719624 0.000548425 0.001445108 0.000632301 0.000496895 0.00045887
Hapmap26753-BTA-158146 1 25789986 0.000799545 0.000727859 0.000719624 0.000548425 0.001445108 0.000618476 0.000496895 0.00045887
BTA-114108-no-rs 1 25889667 0.000836728 0.00066398 0.000719624 0.000549012 0.000298319 0.000598152 0.000496895 0.00045887
ARS-BFGL-NGS-36242 1 26038159 0.000655357 0.000596041 0.000352217 0.000465913 0.000348179 0.000592578 0.000406364 0.000424576
ARS-BFGL-NGS-50954 1 26063684 0.000651548 0.000531957 0.000333762 0.000451985 0.000348179 0.000532947 0.000406364 0.000424576
BTB-01484696 1 26150433 0.000557277 0.000532918 0.000403657 0.000461872 0.000348179 0.000510053 0.000406364 0.000397738
ARS-BFGL-BAC-13724 1 26223335 0.000552337 0.000530962 0.000403774 0.000456776 0.000348179 0.000535445 0.000406364 0.000397738
Hapmap50927-BTA-28806 1 26307924 0.000473421 0.000485693 0.000403774 0.000456776 0.000348179 0.000508843 0.000369804 0.000352996
Hapmap59621-rs29013246 1 26393362 0.000489995 0.00048776 0.000403774 0.000397994 0.000274351 0.000509976 0.000369804 0.000352996
ARS-BFGL-NGS-11151 1 26425477 0.000495598 0.000485124 0.000594799 0.000452767 0.000274351 0.000542636 0.000369804 0.00023183
Hapmap52417-rs29016891 1 26558243 0.000639626 0.000541433 0.000594799 0.000452767 0.000274351 0.000602331 0.000369804 0.00023183
ARS-BFGL-BAC-13744 1 26644526 0.000628523 0.000545921 0.000594799 0.000452767 0.000274351 0.000602331 0.000369804 0.00023183
BTB-01265899 1 26674804 0.000569 0.000535751 0.000594799 0.000452767 0.000378604 0.000634438 0.000369804 0.00023183
ARS-BFGL-BAC-5834 1 26710358 0.00056684 0.00053675 0.000611716 0.000452767 0.000378604 0.000637303 0.000369804 0.00023183
Hapmap51561-BTA-120459 1 26782245 0.000680765 0.000589459 0.000580184 0.000458486 0.000542431 0.000640622 0.000664293 0.000325206
BovineHD0100007973 1 26866366 0.000681352 0.00059198 0.000580184 0.000458486 0.000542431 0.000640622 0.000721903 0.000329064
BovineHD0100007992 1 26901349 0.000681352 0.000594332 0.000580184 0.000458486 0.000542431 0.000640622 0.000603082 0.0004396
BTB-01533869 1 26920553 0.000838235 0.000685053 0.000580184 0.000451298 0.000542431 0.000735546 0.000749269 0.00073999
BovineHD0100008026 1 26978804 0.000836712 0.000678232 0.000580184 0.000451298 0.000542431 0.000735546 0.000737237 0.000730191
BTA-108804-no-rs 1 27034490 0.000605035 0.000498837 0.000509451 0.000388384 0.000470197 0.000642696 0.000737237 0.000421549
Hapmap29626-BTA-155192 1 27057982 0.000616302 0.000483862 0.000490867 0.000377029 0.000470197 0.000589447 0.000737237 0.000447728
Hapmap42876-BTA-23541 1 27145992 0.000573327 0.000462119 0.000585917 0.000383434 0.000470197 0.000553705 0.000737237 0.000472419
BovineHD0100008084 1 27177325 0.000573327 0.00045961 0.000585917 0.000383434 0.000470197 0.000553705 0.000737237 0.000463473
Hapmap33501-BTA-152681 1 27179283 0.000662775 0.000491851 0.001031778 0.000457276 0.000613545 0.000582407 0.000737237 0.000463473
ARS-BFGL-NGS-115015 1 27181523 0.000620609 0.00044753 0.000633661 0.000438497 0.000613545 0.000527643 0.000737237 0.000463473
BTB-00011225 1 27249385 0.00049884 0.000429961 0.000513133 0.000392083 0.000605295 0.00041263 0.000564406 0.00046688
Hapmap52574-rs29013556 1 27281745 0.000696356 0.000575941 0.000513133 0.000440879 0.000605295 0.000394013 0.000707531 0.000475826
ARS-BFGL-NGS-46004 1 27357510 0.000592044 0.00048031 0.000441599 0.000448623 0.000605295 0.000395776 0.000707531 0.000455625
BTA-59258-no-rs 1 27434665 0.000560279 0.00045396 0.000441599 0.000448623 0.000441468 0.000395307 0.000707531 0.000455625
Hapmap50048-BTA-59263 1 27465349 0.000509406 0.000485965 0.000488401 0.000456819 0.000441468 0.000396153 0.000707531 0.000498539
BovineHD0100008196 1 27497018 0.000509406 0.000486021 0.000488401 0.000456819 0.000441468 0.000396153 0.000707531 0.000498539
BovineHD0100008220 1 27607375 0.00050929 0.000483954 0.000488401 0.000456819 0.000441468 0.000396153 0.000707531 0.000513236
BovineHD0100008230 1 27658479 0.00050929 0.000484333 0.000488401 0.000456819 0.000441468 0.000396153 0.000707531 0.000513236
BTB-01285304 1 27761036 0.000576629 0.000537581 0.000518553 0.000487034 0.000441468 0.000408972 0.000707531 0.000513236
BTB-01285382 1 27786985 0.000531951 0.000514161 0.000514432 0.00048457 0.000384022 0.000416757 0.000707531 0.000718997
BTB-01285492 1 27816806 0.000548653 0.000608505 0.000514432 0.000487445 0.000384022 0.000464499 0.000707531 0.000718997
BovineHD0100008286 1 27864527 0.000548653 0.000609505 0.000536988 0.000487445 0.000384022 0.000464499 0.000707531 0.000758206
BTB-01285832 1 27980058 0.000471197 0.00044844 0.000415672 0.000400944 0.000342321 0.000420065 0.000791166 0.000516702
ARS-BFGL-NGS-111117 1 28012133 0.000441454 0.000434902 0.000415672 0.000400944 0.000342321 0.000409239 0.000791166 0.000572819
BTB-01285855 1 28034525 0.000442252 0.00044174 0.000415672 0.000364364 0.000198972 0.000410335 0.000791166 0.000505491
Hapmap59457-rs29010971 1 28074319 0.000465212 0.000477526 0.000499244 0.000371436 0.000198972 0.000378267 0.000791166 0.000512275
BTB-01285931 1 28111487 0.000530975 0.000540873 0.000526992 0.000372601 0.000198972 0.000383205 0.000791166 0.000636919
BTB-01334157 1 28162105 0.00064613 0.000606968 0.000673975 0.000416876 0.000198972 0.000426672 0.000791166 0.000636919
ARS-BFGL-BAC-15050 1 28242625 0.000646067 0.00060659 0.000552073 0.000433988 0.000198972 0.000425537 0.000791166 0.000646717
BovineHD0100008401 1 28319541 0.000646067 0.000605992 0.000552073 0.000433988 0.000198972 0.000425537 0.000791166 0.000835524
BovineHD0100008409 1 28342593 0.000649197 0.000608903 0.000552073 0.000433988 0.000198972 0.000427478 0.000553524 0.001452808
BTB-01333903 1 28362687 0.000583881 0.00055556 0.000552073 0.000433988 0.000198972 0.000427478 0.000461924 0.00046588
ARS-BFGL-BAC-15042 1 28389699 0.000602881 0.000545705 0.00043027 0.000433988 0.000198972 0.000426336 0.000461924 0.00046588
BTB-01333940 1 28413168 0.000616302 0.000559951 0.00043027 0.000433988 0.000198972 0.000466386 0.000404314 0.00046588
BTB-00012150 1 28572974 0.00048474 0.00046992 0.000326961 0.000378855 0.000149112 0.00043304 0.000404314 0.000348847
BTB-00012128 1 28599381 0.000400022 0.000395524 0.00032215 0.000372543 0.000149112 0.000470442 0.000404314 0.000319452
ARS-BFGL-BAC-14387 1 28622946 0.000455619 0.000373977 0.000728159 0.000368766 0.000149112 0.000410076 0.000404314 0.000319452
ARS-BFGL-NGS-20624 1 28675718 0.000360933 0.000339295 0.000383809 0.000366346 0.000105005 0.000394477 0.000404314 0.000303208
BovineHD0100008531 1 28723231 0.000360933 0.000339376 0.000383809 0.000366346 0.000105005 0.000394477 0.000335124 0.00028738
ARS-BFGL-BAC-15059 1 28868362 0.000338642 0.000297975 0.000306459 0.000340593 0.000105005 0.000345239 0.000283742 0.000238068
ARS-BFGL-NGS-119690 1 28906462 0.000336999 0.000276917 0.000324914 0.000311277 0.000105005 0.000363461 0.000283742 0.000238068
ARS-BFGL-BAC-15061 1 28940539 0.000306588 0.000259549 0.000322248 0.000304851 0.000105005 0.00037336 0.000283742 0.000257358
BTA-59279-no-rs 1 28965587 0.000254877 0.000247739 0.000322248 0.000303469 0.000105005 0.00035991 0.000473856 0.000257358
BTB-00012425 1 28978223 0.000287987 0.000266656 0.000322248 0.000306251 0.000105005 0.000346079 0.000473856 0.000257358
BTB-00012448 1 29004968 0.000309324 0.000220087 0.000191105 0.000285516 0.000105005 0.000301901 0.000431608 0.000257358
BTB-01734615 1 29049389 0.000228924 0.000220582 0.000167222 0.000285516 0.000105005 0.000301901 0.000431608 0.000264294
BTB-00011831 1 29055511 0.000234178 0.000225816 0.000167222 0.000287843 0.000105005 0.000301901 0.000431608 0.000264294
BTB-01734642 1 29073969 0.000249822 0.000229811 0.000167222 0.000264545 0.000105005 0.000303895 0.000431608 0.00043824
BTB-00012396 1 29078358 0.000263864 0.000230992 0.000167222 0.000264545 0.000105005 0.000303895 0.000431608 0.00043824
ARS-BFGL-NGS-108911 1 29095768 0.000240903 0.00025521 0.000157319 0.000280376 0.000105005 0.000385357 0.000431608 0.000445335
ARS-BFGL-NGS-100058 1 29130628 0.000240396 0.00024687 0.000157319 0.000267382 0.000105005 0.00030559 0.000431608 0.000429903
ARS-BFGL-NGS-74692 1 29151717 0.00025565 0.000250411 0.000157319 0.000267568 0.000313512 0.000306569 0.000526665 0.000429903
BTB-00012560 1 29195211 0.000258098 0.000262534 0.000208478 0.000234718 0.000313512 0.000306569 0.000336551 0.000515502
Hapmap40010-BTA-59286 1 29242993 0.00028987 0.000275927 0.000208478 0.000243841 0.000313512 0.000318086 0.000336551 0.000426976
ARS-BFGL-BAC-11193 1 29303546 0.000277333 0.000259978 0.000206172 0.000252547 0.000313512 0.000320693 0.000336551 0.000426976
BovineHD0100008695 1 29394677 0.000277333 0.000259941 0.000206172 0.000252547 0.000313512 0.000320693 0.000336551 0.000426976
ARS-BFGL-NGS-24142 1 29420091 0.000289253 0.000262824 0.000206172 0.000253869 0.000313512 0.000323993 0.000336551 0.000426976
ARS-BFGL-NGS-101348 1 29454246 0.000307113 0.000273826 0.000206172 0.000254011 0.000313512 0.00032464 0.000336551 0.000426976
ARS-BFGL-NGS-114084 1 29507209 0.000335202 0.000282347 0.000242051 0.000263461 0.000313512 0.000345336 0.000336551 0.000426976
ARS-USMARC-Parent-DQ451555-rs29010795 1 29524658 0.000360508 0.000321439 0.000291675 0.000301539 0.000313512 0.000350122 0.000455373 0.000551471
BTB-00012627 1 29561198 0.000457589 0.000372707 0.000291675 0.00033836 0.000313512 0.000375819 0.000455373 0.000551471
BovineHD0100008746 1 29567424 0.000457589 0.000373379 0.000291675 0.00033836 0.000313512 0.000375819 0.000424709 0.000551471
BTB-00013095 1 29624956 0.000475832 0.000403368 0.000307054 0.000390345 0.000105005 0.000376636 0.000424709 0.00054703
BovineHD0100008775 1 29676331 0.000475832 0.000402641 0.000307054 0.000390345 0.000105005 0.000376636 0.000424709 0.00054703
BTB-02049040 1 29696010 0.000684106 0.000500829 0.000938623 0.000423061 0.001247252 0.000378664 0.001375279 0.000910557
ARS-BFGL-BAC-7359 1 29763188 0.000681579 0.000494531 0.000533339 0.000449164 0.001247252 0.000416084 0.001365629 0.000910557
BTA-59299-no-rs 1 29807709 0.000446144 0.000419469 0.000668274 0.000446318 0.000100463 0.000397707 0.000481157 0.000635967
BTA-59305-no-rs 1 29889334 0.000477666 0.000393105 0.000668274 0.000446318 0.000100463 0.000349749 0.000451909 0.00060313
BTB-00013460 1 29917811 0.000486577 0.000373082 0.000384068 0.000518985 5.37E-05 0.000370223 0.000451909 0.00060313
ARS-BFGL-NGS-40513 1 29939973 0.000505789 0.0003952 0.000384068 0.000518985 5.37E-05 0.000370223 0.000451909 0.000635619
ARS-BFGL-BAC-7369 1 29984406 0.000495241 0.000415838 0.000384068 0.000518985 5.37E-05 0.000370223 0.000451909 0.000635619
ARS-BFGL-NGS-14285 1 30024945 0.000553705 0.000541843 0.000384068 0.000518985 5.37E-05 0.000380681 0.000356852 0.000635619
BTB-01370718 1 30156822 0.000459959 0.000493486 0.000384068 0.000518985 5.37E-05 0.000380681 0.000356852 0.000476417
ARS-BFGL-NGS-73149 1 30259943 0.000387945 0.000411509 0.000221665 0.000448892 5.37E-05 0.000367172 0.000814202 0.000476723
BTA-97531-no-rs 1 30333360 0.000353142 0.000360169 0.000241965 0.000352756 8.79E-05 0.000353545 0.000933023 0.00053284
BTB-01490065 1 30397221 0.000388495 0.000424039 0.000241965 0.000352756 8.79E-05 0.000353545 0.000814202 0.000448318
BTB-01490270 1 30414871 0.000319026 0.000346042 0.000241965 0.000337904 8.79E-05 0.000304222 0.000814202 0.00040448
BTA-18114-no-rs 1 30543596 0.000303386 0.000324923 0.000219409 0.000330112 8.79E-05 0.000319215 0.000338917 0.00040448
ARS-BFGL-NGS-40158 1 30570926 0.000267833 0.000320861 0.000232943 0.000351318 8.79E-05 0.00028215 0.000338917 0.00040448
ARS-BFGL-BAC-11830 1 30606444 0.000246494 0.000310672 0.000151741 0.000337705 8.79E-05 0.000279199 0.000338917 0.00040448
BTB-01303393 1 30655372 0.00027166 0.000303838 0.000151741 0.000375237 8.79E-05 0.000293235 0.000338917 0.00030735
BTB-01303334 1 30701874 0.000248277 0.000321683 0.000150056 0.000347478 8.79E-05 0.000299812 0.000338917 0.000289195
BTA-87372-no-rs 1 30724028 0.000304137 0.000374765 0.000116058 0.000331232 0.000165979 0.000312867 0.000338917 0.000280376
BTB-01739066 1 30736180 0.000296058 0.000383394 0.000116058 0.000331232 0.000165979 0.000312867 0.000227085 0.000308519
BTA-41946-no-rs 1 30744150 0.000346431 0.000427595 0.000116058 0.000343028 0.000169758 0.000417022 0.000227085 0.000308519
Hapmap32039-BTA-131798 1 30813844 0.000344555 0.000421503 0.000257943 0.000342894 0.000169758 0.000343253 0.000610513 0.000343371
BovineHD0100009052 1 30834528 0.000344555 0.000421503 0.000257943 0.000342894 0.000169758 0.000343253 0.000610513 0.000343371
Hapmap50687-BTA-41950 1 30865885 0.000349373 0.000407171 0.000257943 0.000342894 0.000169758 0.000327803 0.000610513 0.000343371
BTB-00013894 1 30987508 0.000309699 0.000405814 0.000359445 0.000370465 0.000169758 0.000323387 0.000610513 0.000310882
ARS-BFGL-NGS-97949 1 31013633 0.00030346 0.000404942 0.000359445 0.000370465 0.000169758 0.000323387 0.000610513 0.000310882
BTB-00013847 1 31038475 0.000393504 0.000387307 0.000370327 0.000337875 0.000169758 0.000335994 0.00018751 0.000176532
BTA-110980-no-rs 1 31173269 0.000271752 0.000414966 0.000234991 0.000427307 0.000150484 0.000330557 0.000226308 0.000199232
BTB-01653833 1 31206393 0.000227639 0.000389813 0.000133489 0.000327917 0.000150484 0.000323804 0.000226308 0.000240261
BTB-01653794 1 31239593 0.000286623 0.000420823 0.000207172 0.00031411 0.000150484 0.000328935 0.000226308 0.000240261
BTB-01335754 1 31269020 0.000311851 0.000521937 0.000207172 0.00031411 0.000150484 0.000372159 0.000226308 0.000240261
BTB-01335860 1 31325294 0.000359794 0.000644528 0.000220471 0.000365594 0.000150484 0.000371587 0.000226308 0.000233403
BTB-01843131 1 31659179 0.000303515 0.000431381 0.000423475 0.000343406 0.000150484 0.000312094 0.000226308 0.000219047
ARS-BFGL-NGS-80747 1 31700738 0.000294091 0.000383144 0.000423475 0.000341422 0.000150484 0.000318216 0.000226308 0.000219047
BTB-01955576 1 31815750 0.000232021 0.000329958 0.000139269 0.00030189 0.000150484 0.00028353 0.000226308 0.000219047
ARS-BFGL-NGS-64530 1 31840031 0.000231053 0.00031656 0.000139269 0.00030189 0.000150484 0.000264283 0.000226308 0.000219047
BTB-01755357 1 31870106 0.000284887 0.000306361 0.000139269 0.000296705 0.000150484 0.000294798 0.000226308 0.000222505
BTB-02018681 1 31923335 0.000245932 0.000299955 0.000139269 0.000296705 0.000150484 0.000282913 0.000226308 0.000222505
BTB-00014284 1 31991587 0.000232828 0.000277799 0.000155791 0.000296705 0.000150484 0.000282913 0.000226308 0.000222505
Hapmap43017-BTA-69173 1 32036293 0.000248099 0.000265883 0.000155791 0.000296705 0.000150484 0.000284984 0.000226308 0.000222505
BTB-00014368 1 32078797 0.000246394 0.000256505 0.000213792 0.000298885 0.000150484 0.000284061 0.000226308 0.000222505
ARS-BFGL-NGS-1179 1 32115552 0.000252568 0.000277325 0.000213792 0.000280097 0.000150484 0.000282346 0.000226308 0.000222505
BTB-00014413 1 32138151 0.000232914 0.000266914 0.000213792 0.000280097 0.000150484 0.000278993 0.000226308 0.000222505
BTB-00014500 1 32207504 0.0002526 0.000277075 0.000213792 0.000270902 0.000150484 0.000278993 0.000226308 0.000220618
Hapmap38175-BTA-69177 1 32309198 0.000235822 0.000261487 0.000213792 0.000310383 0.000150484 0.000280735 0.000226308 0.000220618
Hapmap52004-BTA-69178 1 32340451 0.000246247 0.00028756 0.000213792 0.000310045 0.000150484 0.000281803 0.000226308 0.000220618
BTB-00014686 1 32411801 0.000261678 0.000280976 0.000213792 0.000272048 0.000150484 0.000281988 0.000226308 0.000209975
BTB-00014722 1 32449976 0.00026141 0.000250061 0.000155791 0.000272224 0.000150484 0.000272561 0.000226308 0.000209975
BTB-00014527 1 32469461 0.000271211 0.000258553 0.000155791 0.000272224 0.000150484 0.000272561 0.000226308 0.000209975
BTB-00014850 1 32509969 0.000272373 0.000274581 0.000236992 0.000272417 0.000150484 0.000274622 0.000226308 0.00023126
BTB-00014929 1 32558213 0.000285217 0.000289179 0.000270826 0.000272417 0.000723879 0.000290274 0.000276338 0.000185602
BTB-00015102 1 32598751 0.000351156 0.000290421 0.000270826 0.000272417 0.000823599 0.000296775 0.000200293 0.000153334
BTA-69182-no-rs 1 32640760 0.000365694 0.000324977 0.000270826 0.000280696 0.000823599 0.000293319 0.000200293 0.000455193
ARS-BFGL-NGS-81358 1 32698685 0.000520248 0.000410507 0.000270826 0.000280696 0.000823599 0.000293319 0.000200293 0.000455193
BTB-00015164 1 32700496 0.0005094 0.000396664 0.000189625 0.000307019 0.000186494 0.000292248 0.000200293 0.000198099
Hapmap58994-rs29021251 1 32738897 0.00044752 0.000361635 0.000189625 0.000306389 0.000186494 0.000292248 0.000200293 0.000198099
BovineHD0100009448 1 32782523 0.00044752 0.000361874 0.000189625 0.000306389 0.000186494 0.000292248 0.000200293 0.000198099
ARS-BFGL-NGS-19127 1 32883377 0.00039729 0.000306919 0.000192655 0.000284242 0.000186494 0.000243222 0.000200293 0.000176813
BTA-69212-no-rs 1 32961952 0.000387068 0.000283121 0.000187239 0.000244696 0.000186494 0.00025017 0.000282951 0.000194969
BTB-00015939 1 33036107 0.00032364 0.000262207 0.000187239 0.000237892 0.000186494 0.00025017 0.000264128 0.000194969
BovineHD0100009515 1 33059770 0.00032364 0.000262207 0.000187239 0.000237892 0.000186494 0.00025017 0.000264128 0.000205088
BTB-00015961 1 33068789 0.000329031 0.000252831 0.000275252 0.000279686 0.000186494 0.000232188 0.000264128 0.000205088
BTB-00016058 1 33098389 0.000312438 0.000278517 0.00032262 0.000273292 0.000186494 0.00023103 0.000264128 0.000205088
Hapmap48855-BTA-69221 1 33125906 0.000306311 0.000278882 0.000408932 0.000278745 0.000186494 0.000215105 0.000264128 0.000239382
BTB-00016647 1 33129259 0.00043112 0.000333699 0.000650858 0.000303465 0.000186494 0.000225209 0.000264128 0.000245617
BovineHD0100009559 1 33172659 0.000427632 0.00033396 0.000650858 0.000303465 0.000186494 0.000225209 0.000264128 0.000284197
BTA-69226-no-rs 1 33176151 0.000513914 0.000363576 0.000541055 0.000342341 0.000186494 0.000237503 0.000264128 0.000284197
BTB-00901823 1 33284142 0.000466603 0.000352106 0.000459853 0.000342341 0.000186494 0.000235026 0.000264128 0.000284197
BTB-00901868 1 33305018 0.000515079 0.000408103 0.000459853 0.000342341 0.000186494 0.000236595 0.000264128 0.000284197
BTB-00901957 1 33343019 0.000518244 0.000389935 0.000493687 0.000342341 0.000186494 0.00023509 0.000264128 0.000284197
BTB-00902072 1 33376191 0.000566233 0.00039076 0.000493687 0.000342341 0.000186494 0.000257517 0.000264128 0.000235581
BTB-00902144 1 33407744 0.000736238 0.000433142 0.000567381 0.000346249 0.000186494 0.000259777 0.000264128 0.000323333
ARS-BFGL-NGS-45064 1 33487311 0.000563367 0.000316744 0.000569352 0.000317875 0.000186494 0.000217691 0.000264128 0.000316237
BovineHD0100009664 1 33506528 0.000563367 0.000316484 0.000569352 0.000317875 0.000186494 0.000217691 0.000264128 0.000316237
Hapmap43403-BTA-91448 1 33535419 0.000609599 0.00032193 0.000543042 0.000296436 8.68E-05 0.000239525 0.000264128 0.000316237
BTB-01419032 1 33561227 0.000612219 0.000322636 0.00061071 0.000287944 8.68E-05 0.000239525 0.000264128 0.000316237
BTA-91456-no-rs 1 33593708 0.000423213 0.000300203 0.000518706 0.00023899 0.000147131 0.000218436 0.000225329 0.000316237
Hapmap34824-BES10_Contig592_452 1 33641578 0.000415921 0.000302369 0.000434251 0.000217584 0.000112898 0.000214316 0.000228863 0.000316237
BTB-01419286 1 33673851 0.000495403 0.000345421 0.000434251 0.000212709 0.000112898 0.000214316 0.000228863 0.000313107
ARS-BFGL-NGS-115451 1 33701090 0.000415686 0.000324519 0.000413169 0.000208953 0.000112898 0.000223048 0.000228863 0.000313107
BTA-60805-no-rs 1 33752708 0.000385246 0.000332209 0.000413169 0.000208953 0.000112898 0.000223048 0.000228863 0.000313107
BTB-00929993 1 33806073 0.000380354 0.000340855 0.000284485 0.000237962 0.000112898 0.000272036 0.000146205 0.000240233
ARS-BFGL-BAC-11852 1 33883601 0.000365327 0.000361661 0.000284485 0.000237962 0.000112898 0.000272036 0.000146205 0.000240233
Hapmap55373-rs29027574 1 33933829 0.00031168 0.000331336 0.000198567 0.000229849 0.000112898 0.000247924 0.000146205 0.000188793
BTB-00930093 1 33970922 0.000266922 0.00030907 0.000194909 0.0002257 0.000112898 0.000247924 0.000146205 0.000188793
BTB-00930215 1 33995685 0.000261278 0.000300928 0.00018369 0.000203997 0.000112898 0.000269397 0.000146205 0.000188793
BTB-00930351 1 34033754 0.000304297 0.000316133 0.00018369 0.000252474 0.000112898 0.000269397 0.000146205 0.000188793
Hapmap49364-BTA-89353 1 34076119 0.00036588 0.000421688 0.00018369 0.000257421 0.000201113 0.000354324 0.000146205 0.000813991
BTB-01965833 1 34179096 0.000251258 0.000270531 0.00018369 0.000234946 0.000201113 0.000266238 9.62E-05 0.000164257
BTB-01965810 1 34202504 0.000235304 0.00024949 0.000203991 0.000252196 0.000201113 0.000266238 9.62E-05 0.000164257
BovineHD0100009808 1 34207573 0.000235968 0.000250103 0.000203991 0.000252196 0.000201113 0.000266238 9.62E-05 0.000164257
Hapmap43629-BTA-60810 1 34240957 0.000299831 0.000242657 0.000203991 0.000290442 0.000201113 0.000236508 9.62E-05 0.000164257
BTB-01211075 1 34304788 0.000360219 0.000270018 0.000203991 0.000294409 0.000201113 0.00024196 9.62E-05 0.000280417
Hapmap47907-BTA-29493 1 34337867 0.000290303 0.000260277 0.000223324 0.000281576 0.000201113 0.000247963 9.62E-05 0.000283985
Hapmap43823-BTA-27227 1 34362750 0.000240939 0.000215153 0.000209791 0.000236164 0.000201113 0.000227319 0.000476403 0.000301474
BTB-01890914 1 34386012 0.000234003 0.000197666 0.000257939 0.000225982 0.000201113 0.000203804 0.000476403 0.000301474
UA-IFASA-4161 1 34407892 0.000290658 0.000231593 0.000363543 0.000239109 0.000459227 0.000207705 0.000476403 0.000308259
BTB-01210899 1 34450639 0.000290811 0.000226905 0.000363543 0.000239109 0.000459227 0.000207307 0.000476403 0.000308259
ARS-BFGL-BAC-12481 1 34492226 0.000366996 0.000251622 0.000363543 0.000246334 0.000941211 0.000246919 0.000476403 0.000326415
BTB-00017000 1 34515637 0.000381723 0.000264023 0.000368004 0.000282397 0.000949192 0.00024941 9.62E-05 0.000326415
Hapmap43052-BTA-79184 1 34538985 0.000390253 0.000279051 0.000368004 0.000314342 0.000949192 0.00024941 9.62E-05 0.000287834
BTA-79188-no-rs 1 34562999 0.000454737 0.000280907 0.000368004 0.000317422 0.000949192 0.000257733 9.62E-05 0.000287834
BTA-111131-no-rs 1 34584932 0.000663147 0.000368239 0.000485925 0.000465114 0.000949192 0.000262046 9.62E-05 0.000301254
BTB-01210806 1 34635120 0.000803348 0.00041298 0.000674655 0.000419566 0.000949192 0.000268202 9.62E-05 0.000302232
BovineHD0100009950 1 34693695 0.000803527 0.00041329 0.000674655 0.000419566 0.000949192 0.000268202 9.62E-05 0.000302232
BTA-111133-no-rs 1 34734151 0.000845414 0.000495967 0.000603392 0.000409787 0.00069435 0.000378943 9.62E-05 0.000302232
ARS-BFGL-NGS-100434 1 34864497 0.000735628 0.000456305 0.000603392 0.000409787 0.00069435 0.000387134 9.62E-05 0.000304188
BTB-00016718 1 34903570 0.00070537 0.000448154 0.000806396 0.000409787 0.00069435 0.000387473 9.62E-05 0.000304188
BTB-00016701 1 34934516 0.000824885 0.000517292 0.000810631 0.000422152 0.000464992 0.000383775 9.62E-05 0.000418292
ARS-BFGL-NGS-28489 1 34970709 0.000734119 0.000460644 0.00079033 0.000387979 0.000464992 0.000385909 9.62E-05 0.000418292
DPI-55 1 35014129 0.000756826 0.000466914 0.000604197 0.000487721 0.000464992 0.000361942 9.62E-05 0.000418292
Hapmap32018-BTA-123851 1 35157504 0.00064815 0.000433281 0.000566335 0.000413554 0.000464992 0.000359528 9.35E-05 0.00039259
BovineHD0100010132 1 35277502 0.000646157 0.000433281 0.000566335 0.000413554 0.000464992 0.000359528 9.35E-05 0.000369305
BTB-00016898 1 35314693 0.000520432 0.000400057 0.000498667 0.000413554 0.000223872 0.00036835 9.35E-05 0.000369305
BTB-00016906 1 35367693 0.000524261 0.000404295 0.000480042 0.000380517 0.000163515 0.000349784 9.35E-05 0.000407239
ARS-BFGL-NGS-60721 1 35406392 0.000539691 0.000420647 0.000491412 0.000406567 0.000163515 0.000353133 9.35E-05 0.000407239
BovineHD0100010186 1 35438772 0.000541434 0.000420066 0.000491412 0.000406567 0.000163515 0.000353133 9.02E-05 0.000381817
BovineHD0100010213 1 35529839 0.000538335 0.000418135 0.000491412 0.000406567 0.000163515 0.000353133 9.02E-05 0.000381817
DPI-2 1 35604177 0.000451951 0.000367283 0.000567164 0.000391805 0.000163515 0.000349164 0.000263029 0.000308613
BTA-79199-no-rs 1 35631308 0.000444045 0.000360282 0.000540097 0.000391805 0.000163515 0.000338023 0.000263029 0.000308613
ARS-BFGL-BAC-837 1 35692760 0.000372795 0.000323445 0.000526785 0.000322161 0.000163515 0.000330697 0.000263029 0.000308613
BTB-00017157 1 35812530 0.000401611 0.000313427 0.000388081 0.000279378 6.38E-05 0.000317857 0.000225299 0.000294085
BovineHD0100010274 1 35837666 0.000401611 0.000313105 0.000388081 0.000279378 6.38E-05 0.000317857 0.000225299 0.00029059
Hapmap40144-BTA-79228 1 35892692 0.000400741 0.000314767 0.000388081 0.000279378 6.38E-05 0.000317857 0.000225299 0.00029059
Hapmap41641-BTA-79222 1 35952652 0.00035081 0.000319648 0.000438832 0.000281338 6.92E-05 0.000309476 0.000225299 0.000247723
BTB-00017988 1 35993477 0.000345125 0.000280986 0.000293345 0.000263247 6.92E-05 0.000289631 0.000225299 0.000247723
BovineHD0100010321 1 36001615 0.000344589 0.000280986 0.000293345 0.000263247 6.92E-05 0.000289631 0.000225299 0.000247723
BovineHD0100010341 1 36055942 0.000344589 0.000280986 0.000293345 0.000263247 6.92E-05 0.000289631 0.000225299 0.000247723
ARS-BFGL-BAC-4996 1 36059447 0.000354323 0.000303767 0.000293345 0.000271169 6.92E-05 0.000330259 0.000225299 0.000335844
Hapmap57330-rs29009759 1 36086641 0.000376308 0.00031579 0.000293345 0.000274545 6.92E-05 0.000335669 5.25E-05 0.000335844
BTA-79216-no-rs 1 36119886 0.000342452 0.000319278 0.000273045 0.000265384 6.92E-05 0.000340592 5.25E-05 0.000335844
BovineHD0100010364 1 36154514 0.000342917 0.000320557 0.000374547 0.000265384 6.92E-05 0.000340592 5.25E-05 0.00039196
BTB-00017697 1 36181744 0.000368941 0.000340301 0.000470974 0.000286827 6.92E-05 0.000345831 5.25E-05 0.000349097
ARS-BFGL-BAC-11284 1 36209316 0.000346955 0.000361774 0.000449605 0.000289837 6.92E-05 0.000345831 5.25E-05 0.000349097
BovineHD0100010373 1 36217655 0.000346955 0.000362863 0.000449605 0.000289837 6.92E-05 0.000345831 5.25E-05 0.000402832
ARS-BFGL-NGS-116207 1 36239709 0.000408522 0.000376318 0.000243998 0.000313935 6.92E-05 0.000372625 5.25E-05 0.000454272
Hapmap50474-BTA-79209 1 36267086 0.000425494 0.000383375 0.000243998 0.000318123 6.92E-05 0.000369713 5.25E-05 0.000454272
BTB-00017422 1 36293997 0.000491657 0.000413362 0.000295572 0.000362287 0.000402815 0.000378899 5.25E-05 0.000454272
BovineHD0100010400 1 36308223 0.000494144 0.000412989 0.000295572 0.000362287 0.000402815 0.000378899 0.000125589 0.000471419
ARS-BFGL-NGS-110234 1 36315277 0.000506822 0.000418908 0.000295572 0.000362287 0.000464803 0.000378986 0.00019871 0.000705239
ARS-BFGL-BAC-11294 1 36319993 0.000521954 0.000419141 0.000295572 0.000362287 0.000464803 0.000378986 0.00019871 0.000705239
BTA-79205-no-rs 1 36374201 0.000521954 0.000419141 0.000295572 0.000402589 0.000464803 0.000378986 0.00019871 0.000705239
BovineHD0100010416 1 36394812 0.000525441 0.00041749 0.000295572 0.000402589 0.000464803 0.000378986 0.00019871 0.000736999
Hapmap43356-BTA-79201 1 36399349 0.000592858 0.00043577 0.00031246 0.000392382 0.000464803 0.000383455 0.00019871 0.000736999
BovineHD0100010421 1 36416442 0.000590865 0.00043606 0.00031246 0.000392382 0.000464803 0.000383455 0.00019871 0.000738946
BovineHD0100010461 1 36547637 0.000590865 0.000438459 0.00031246 0.000392382 0.000464803 0.000383455 0.00019871 0.000738946
Hapmap50634-BTA-26738 1 36595968 0.000522702 0.000404669 0.000293577 0.000391075 0.000464803 0.000363897 0.000296505 0.000684495
ARS-BFGL-NGS-44057 1 36636902 0.000571964 0.00042863 0.000660929 0.000410188 0.0005631 0.000341989 0.000296505 0.000633055
Hapmap49369-BTA-89952 1 36824286 0.000521796 0.000388709 0.000310665 0.000376179 0.000613054 0.000359421 0.000296505 0.000554478
BovineHD0100010535 1 36864338 0.000521796 0.000386577 0.000337732 0.000376179 0.000613054 0.000359421 0.000296505 0.00057734
BTA-115758-no-rs 1 36903496 0.000511554 0.000378309 0.000337732 0.000376179 0.000613054 0.000359421 0.000296505 0.00057734
BovineHD0100010565 1 36941101 0.000513879 0.000376169 0.000337732 0.000376179 0.000613054 0.000359421 0.000296505 0.000394441
ARS-BFGL-NGS-38419 1 36948089 0.00051509 0.000376169 0.000337732 0.000376179 0.000613054 0.000359421 0.000296505 0.000394441
BovineHD0100010579 1 36964059 0.00051509 0.000376949 0.000337732 0.000381929 0.000613054 0.000359421 0.001247075 0.000378613
DPI-27 1 36985868 0.000486466 0.000367716 0.000336256 0.000314949 0.0002854 0.000340856 0.001247075 0.000370391
BTA-111760-no-rs 1 37017145 0.000471738 0.000373045 0.000306306 0.000322967 0.000385121 0.000349687 0.000296505 0.000370391
Hapmap46343-BTA-111768 1 37117597 0.000503892 0.000360582 0.000306306 0.000318427 0.000385121 0.000334553 0.000296505 0.000370391
BTA-111771-no-rs 1 37174447 0.000417473 0.000321004 0.000301986 0.000302229 0.000385121 0.000345139 0.000296505 0.000301804
BovineHD0100010640 1 37179099 0.000417549 0.000320804 0.000301986 0.000302229 0.000385121 0.000345139 0.000296505 0.000314698
ARS-BFGL-NGS-84905 1 37209389 0.000460735 0.000339808 0.000265076 0.000320394 0.000280867 0.000331364 0.000296505 0.000332853
BTA-120277-no-rs 1 37245658 0.00050292 0.000319841 0.000265076 0.000320394 0.000280867 0.000328252 0.000296505 0.000332853
ARS-BFGL-NGS-12168 1 37321005 0.000329027 0.000261839 0.000265076 0.000320394 0.000280867 0.000301484 0.000296505 0.000304795
DPI-28 1 37330885 0.000331287 0.000264539 0.000265076 0.000320394 0.000280867 0.000314065 0.000296505 0.000307356
ARS-BFGL-BAC-14429 1 37355979 0.000383983 0.000276383 0.000265076 0.000320394 0.000280867 0.000328818 0.000296505 0.000279356
ARS-BFGL-BAC-11938 1 37373294 0.000695202 0.000372203 0.000264179 0.000359252 0.002574445 0.000506458 0.000117765 0.000279356
Hapmap39875-BTA-97144 1 37385708 0.000539174 0.000313633 0.000264826 0.000342724 0.000280867 0.00034211 0.000144704 0.000271442
Hapmap29197-BTA-97143 1 37430753 0.000431392 0.000297006 0.000264826 0.000342724 0.000280867 0.000321869 0.000144704 0.000271442
BovineHD0100010754 1 37476623 0.000431392 0.000296164 0.000264826 0.000342724 0.000280867 0.000321869 0.000144704 0.000271442
Hapmap42111-BTA-122184 1 37500892 0.000430534 0.000293952 0.000276989 0.00031401 0.000280867 0.000369778 0.000144704 0.000300439
ARS-BFGL-NGS-23720 1 37542495 0.000450981 0.000319141 0.000369238 0.000353297 0.000280867 0.000381341 0.000176534 0.000327378
BTA-89302-no-rs 1 37574356 0.00048487 0.000337052 0.000369238 0.000353297 0.000280867 0.000381341 0.000176534 0.000327378
ARS-BFGL-NGS-53463 1 37677212 0.000609096 0.000418922 0.000369238 0.000321081 0.000280867 0.0003817 0.000322776 0.00036396
ARS-BFGL-NGS-100005 1 37862758 0.000602612 0.000416536 0.000373069 0.000294 0.00030785 0.000397214 0.000322776 0.000367093
ARS-BFGL-NGS-114608 1 37909243 0.000570487 0.000404436 0.000373069 0.000294 0.00030785 0.000404121 0.000347149 0.000364665
ARS-BFGL-NGS-103535 1 38054226 0.000791173 0.000464671 0.000530829 0.000341662 0.00030785 0.000403648 0.000347149 0.000328228
ARS-BFGL-NGS-42813 1 38230818 0.000789061 0.000464265 0.000548468 0.000365798 0.00030785 0.000401358 0.000333373 0.000328228
ARS-BFGL-NGS-85768 1 38307976 0.000824446 0.000496048 0.000372531 0.000381055 0.000245862 0.000410205 0.001283943 0.000310151
BTA-16749-no-rs 1 38352766 0.000863788 0.000504917 0.00044334 0.000415419 0.000238034 0.000432968 0.001283943 0.000310151
Hapmap51081-BTA-89053 1 38378215 0.000886461 0.000513819 0.000537639 0.00042558 0.000138313 0.000450988 0.00065023 0.000292149
BovineHD0100011072 1 38417291 0.000900411 0.000517212 0.000537639 0.00042558 0.000138313 0.000450988 0.00065023 0.000280045
BovineHD0100011079 1 38458897 0.000888786 0.000517435 0.000537639 0.00042558 0.000138313 0.000450988 0.00065023 0.000442082
ARS-BFGL-NGS-97815 1 38624975 0.000993373 0.000568541 0.000538944 0.000426036 0.000138313 0.000460367 0.00065023 0.000442082
BTA-109574-no-rs 1 38811666 0.000815 0.00048125 0.000480768 0.000390226 0.00042501 0.000396079 0.00065023 0.000442082
Hapmap39970-BTA-117984 1 38863022 0.000638889 0.000457334 0.000480768 0.000377383 0.00042501 0.000350595 0.00065023 0.000397991
ARS-BFGL-NGS-26011 1 38908284 0.000572829 0.00044988 0.000480768 0.000380429 0.00042501 0.000435362 8.71E-05 0.00024367
BTA-96881-no-rs 1 38982951 0.000636381 0.000557022 0.000517678 0.000397797 0.00042501 0.00039798 8.71E-05 0.000249084
ARS-BFGL-BAC-7483 1 39053558 0.000530391 0.000556094 0.000460555 0.000360961 0.00042501 0.000398919 0.000324714 0.000254228
ARS-BFGL-NGS-84347 1 39083240 0.000528534 0.000556094 0.000460555 0.000360961 0.000366201 0.000387167 0.000324714 0.000254228
ARS-BFGL-BAC-11946 1 39232695 0.000539702 0.000557197 0.000359053 0.000308626 0.000416061 0.00044873 0.000324714 0.00056287
Hapmap47738-BTA-79246 1 39259346 0.000726606 0.000703447 0.000376272 0.000375762 0.000416061 0.00044873 0.000699978 0.000878296
ARS-BFGL-BAC-12579 1 39339779 0.000973668 0.00078879 0.000351476 0.000419179 0.000129364 0.000437942 0.000937621 0.000544641
Hapmap27571-BTA-123885 1 39500943 0.000601502 0.000577501 0.000321379 0.00041309 0.000129364 0.000409035 0.000931305 0.000208336
ARS-BFGL-NGS-107020 1 39572166 0.000480159 0.00049901 0.000287545 0.000335685 0.000129364 0.000390574 0.000931305 0.000208336
Hapmap51428-BTA-26864 1 39595785 0.00037907 0.000422858 0.000287545 0.000335685 0.000129364 0.000343597 0.000931305 0.000190181
BovineHD0100011377 1 39640707 0.00037907 0.000420799 0.000287545 0.000335685 0.000129364 0.000343597 0.000313434 0.000190181
BTB-00018760 1 39653311 0.000299991 0.000390443 0.000287545 0.000303799 0.000129364 0.000331795 0.000313434 0.000190181
Hapmap38790-BTA-87413 1 39692931 0.000272949 0.00035665 0.000251729 0.000290054 0.000129364 0.000333587 0.000313434 0.000190181
ARS-BFGL-BAC-13195 1 39754319 0.000250702 0.000342443 0.000251729 0.00025584 0.000129364 0.000301756 0.000313434 0.000190181
BTB-01806368 1 39779727 0.000210306 0.0002449 0.000251729 0.000231336 0.000132091 0.000290392 7.58E-05 0.000200469
ARS-BFGL-NGS-34353 1 39813886 0.000201924 0.000233507 0.000251729 0.000256516 0.000132091 0.000280824 7.58E-05 0.000200469
BTB-01810584 1 39815054 0.000198406 0.00023256 0.000251729 0.000256516 0.000132091 0.000280824 7.58E-05 0.000200469
BTB-00018513 1 39840805 0.000200972 0.000225222 0.000251729 0.000256516 0.000132091 0.0002665 7.58E-05 0.000200469
ARS-BFGL-NGS-20360 1 39877948 0.000209346 0.000231778 0.000251729 0.000251442 0.000132091 0.000268493 7.58E-05 0.000200469
BTB-00018431 1 39902902 0.000304396 0.000241206 0.000251729 0.00025307 0.000132091 0.000241517 0.000313434 0.000200469
BTB-00018408 1 39922217 0.000429045 0.000276101 0.000251729 0.00025307 0.000132091 0.000267497 0.000313434 0.000200469
BTB-01249999 1 40046179 0.000270899 0.000268827 0.00028267 0.000248839 0.000361449 0.000263495 0.000313434 0.000200469
BTA-117821-no-rs 1 40078462 0.000251055 0.000273178 0.00028267 0.000248839 0.000361449 0.000242727 0.000313434 0.000200469
BovineHD0100011469 1 40093103 0.000258029 0.00027313 0.00028267 0.000248839 0.000361449 0.000242727 0.000313434 0.000231333
BTB-01250106 1 40136221 0.000248228 0.000254919 0.000281487 0.000245824 0.000361449 0.000246826 0.000313434 0.000231333
Hapmap51160-BTA-117818 1 40169491 0.000224514 0.00023845 0.000268389 0.000244115 0.000361449 0.000240528 0.000313434 0.000231333
ARS-BFGL-NGS-86662 1 40206017 0.000169739 0.000224632 0.000268389 0.000253132 0.000743712 0.000233317 0.000313434 0.000228216
ARS-BFGL-BAC-13216 1 40258896 0.000232745 0.000216241 0.000298241 0.000256093 0.000743712 0.000221245 7.58E-05 0.000228216
ARS-BFGL-NGS-110537 1 40300907 0.00022015 0.000215847 0.000261925 0.000233814 0.000743712 0.000222219 7.58E-05 0.000228216
ARS-BFGL-NGS-23908 1 40323085 0.000211581 0.000217908 0.000261925 0.000233814 0.000743712 0.000215701 7.58E-05 0.000228216
BTB-01250420 1 40353369 0.000210419 0.00022056 0.000279547 0.000256285 0.000743712 0.000218024 7.58E-05 0.00024446
Hapmap45471-BTA-117823 1 40379850 0.000282786 0.000271932 0.000310778 0.00029738 0.000678181 0.000224578 8.56E-05 0.00024446
BTB-01250478 1 40395870 0.000345958 0.000299607 0.000301737 0.000276844 0.000295918 0.00022458 8.56E-05 0.000249245
ARS-BFGL-NGS-111921 1 40427450 0.000266437 0.000254129 0.000314834 0.000236975 0.000295918 0.000225564 0.000120086 0.000280161
BTB-01952363 1 40465985 0.000327894 0.000257837 0.000305392 0.000215719 0.000448823 0.000225093 0.000120086 0.000262672
BTA-111731-no-rs 1 40495849 0.000279056 0.000234614 0.000266724 0.00021316 0.000448823 0.000206651 0.000120086 0.000262672
ARS-BFGL-NGS-32825 1 40540792 0.000221244 0.000229552 0.000266724 0.00021316 0.000448823 0.000200635 0.000120086 0.000262672
BovineHD0100011559 1 40572207 0.000221244 0.000229974 0.000266724 0.00021316 0.000448823 0.000200635 0.000120086 0.000262672
BTB-01462455 1 40589118 0.000230973 0.000238384 0.000266724 0.000205397 0.000448823 0.000200635 0.000120086 0.000262672
Hapmap34927-BES7_Contig453_1164 1 40621580 0.000194742 0.000195604 0.000266724 0.0002071 0.000448823 0.000204682 8.49E-05 0.000246427
Hapmap38709-BTA-88324 1 40656841 0.00026161 0.000210622 0.000266724 0.0002071 0.000448823 0.000204682 8.49E-05 0.000246427
ARS-BFGL-NGS-100232 1 40722332 0.000205141 0.000208663 0.000335128 0.000221667 0.000776477 0.00030947 8.49E-05 0.000246427
BTB-01555269 1 40794773 0.000263578 0.000212634 0.000330922 0.000212065 0.000776477 0.000227222 0.00017541 0.000245252
BovineHD0100046971 1 40818038 0.000263578 0.000212608 0.000330922 0.000212065 0.000776477 0.000227222 0.00017541 0.000214387
BTB-01555328 1 40830066 0.000228097 0.000179518 0.00029969 0.000209192 0.000776477 0.000189795 0.000169931 0.000214387
ARS-BFGL-NGS-45335 1 40879690 0.000308386 0.000429315 0.000293346 0.000210071 0.000616479 0.000189963 0.000191928 0.000214387
BTB-01135685 1 41000663 0.000267814 0.00026517 0.000293346 0.000210071 0.000616479 0.000189963 0.000191928 0.000214387
BovineHD0100011712 1 41061715 0.000267814 0.000267206 0.000293346 0.000210071 0.000616479 0.000189963 0.000191928 0.000222961
BTB-01135743 1 41067306 0.000327816 0.000496514 0.000255039 0.000226617 0.000479957 0.000191975 0.000191928 0.000222961
Hapmap23514-BTA-150593 1 41089334 0.000299067 0.000212756 0.000250631 0.000220569 0.000327051 0.000219589 0.000191928 0.000205324
Hapmap47786-BTA-95575 1 41191350 0.000236601 0.000210391 0.000250631 0.00024683 0.000346693 0.000211508 0.000226494 0.000205324
BovineHD0100011755 1 41215890 0.000236601 0.000208694 0.000250631 0.00024683 0.000346693 0.000211508 0.000226494 0.000205324
ARS-BFGL-NGS-104431 1 41216079 0.00028665 0.000234771 0.000387901 0.00026415 0.000346693 0.000248359 0.000226494 0.00021968
BovineHD0100011761 1 41247891 0.00028665 0.000238164 0.000387901 0.00026415 0.000346693 0.000248359 0.000254452 0.000225673
BTA-95584-no-rs 1 41315418 0.000300609 0.000217209 0.000354067 0.000265589 0.000346693 0.000232831 0.000254452 0.000225673
Hapmap38486-BTA-30602 1 41379300 0.000227159 0.00020098 0.000354067 0.000253103 0.000346693 0.000198497 0.000254452 0.000285798
BovineHD0100011799 1 41400019 0.000227159 0.00020098 0.000354067 0.000253103 0.000346693 0.000198497 0.000254452 0.000285798
Hapmap38103-BTA-28646 1 41417336 0.000254659 0.000199191 0.000256192 0.000254621 0.000434848 0.000197149 0.000254452 0.000285798
Hapmap33759-BTA-160998 1 41441063 0.000284298 0.000189629 0.000256192 0.000254621 0.000434848 0.000204073 0.000254452 0.000285798
BTB-01848824 1 41465449 0.000255838 0.00019768 0.000256192 0.000254621 0.000434848 0.000206181 0.000254452 0.000296086
BTA-122159-no-rs 1 41490266 0.000307491 0.000232649 0.000256192 0.00025556 0.0002556 0.000214319 0.000267211 0.000398966
BTB-01136210 1 41516238 0.000363343 0.000276994 0.000392323 0.000265066 0.0002556 0.000225479 0.000267211 0.000398966
BovineHD0100011834 1 41535038 0.000363343 0.000277645 0.000392323 0.000265066 0.0002556 0.000225479 0.000267211 0.000303768
BovineHD0100011840 1 41552252 0.000368333 0.000277703 0.000392323 0.000265066 0.0002556 0.000225479 0.000176681 0.000372355
ARS-BFGL-NGS-106725 1 41577955 0.00040396 0.000287328 0.000284239 0.000249211 0.0002556 0.000258788 0.000176681 0.000372355
Hapmap54599-rs29019617 1 41608221 0.000274247 0.000248201 0.000361607 0.000251253 0.0002556 0.000270512 0.000176681 0.000372355
ARS-BFGL-NGS-23369 1 41639553 0.000231683 0.000211811 0.000321574 0.000229723 0.0002556 0.000243887 0.000176681 0.000273603
ARS-BFGL-NGS-118356 1 41732937 0.000193819 0.000195535 0.000291995 0.00020366 0.0002556 0.00023809 0.000152307 0.000273603
ARS-BFGL-NGS-63816 1 41756440 0.00020616 0.000215295 0.000296025 0.000211252 0.000340548 0.000261056 0.000152307 0.000257359
Hapmap52536-rs29011297 1 41785203 0.000256622 0.000222377 0.000296025 0.000211252 0.000467969 0.000279784 0.000152307 0.000265815
BovineHD0100011942 1 41810324 0.000249647 0.000222377 0.000296025 0.000211252 0.000467969 0.000279784 0.000152307 0.000266184
Hapmap48210-BTA-120730 1 41834501 0.000295328 0.000237552 0.000235041 0.00021489 0.000467969 0.000280979 0.000152307 0.000276812
ARS-BFGL-NGS-106432 1 41893320 0.000244396 0.000211018 0.000197341 0.000224446 0.000467969 0.000220143 0.000152307 0.000208225
ARS-BFGL-BAC-15157 1 41913980 0.000223253 0.000224053 0.000299911 0.000236253 0.000440985 0.000217069 0.000152307 0.000208225
ARS-BFGL-NGS-43530 1 41955764 0.000216069 0.000211212 0.000299911 0.000236253 0.000440985 0.000217069 0.000152307 0.000208225
Hapmap50812-BTA-89669 1 41976576 0.000222319 0.000223504 0.000299911 0.000231635 0.000440985 0.000223749 0.000152307 0.000208225
BTB-00019496 1 41999570 0.000249587 0.000214189 0.000296441 0.000230736 0.000440985 0.000362835 0.000152307 0.00040627
Hapmap39522-BTA-89675 1 42074611 0.000297395 0.000245947 0.000296441 0.000214725 0.000440985 0.000375894 0.000316908 0.00040627
BTB-01708786 1 42142033 0.000318447 0.000247311 0.000250992 0.000233186 0.000525933 0.000379711 0.000316908 0.00040627
BTB-02094179 1 42227217 0.000305232 0.00026422 0.000257353 0.000241999 0.000525933 0.00037786 0.000316908 0.000200509
BTB-01955018 1 42265516 0.000304333 0.00026422 0.000262034 0.000243011 0.000525933 0.00037786 0.000316908 0.000200509
BTA-104608-no-rs 1 42295681 0.000328997 0.00025681 0.000317781 0.000273979 0.000525933 0.000231451 0.000633765 0.000200509
ARS-BFGL-NGS-81807 1 42313742 0.000327023 0.000287843 0.000317781 0.000273979 0.000525933 0.000265553 0.000633765 0.000196941
ARS-BFGL-NGS-93346 1 42404391 0.000402911 0.000311637 0.000406531 0.000292372 0.00045643 0.000270455 0.000633765 0.000196941
BTA-27636-no-rs 1 42434198 0.000438523 0.000304209 0.000406531 0.000292372 0.00045643 0.000354182 0.000633765 0.000196941
BovineHD0100012112 1 42456969 0.000438523 0.000311585 0.000406531 0.000292372 0.00045643 0.000354182 0.000724295 0.000196941
BTB-00019582 1 42493010 0.000523113 0.000382687 0.000379464 0.000292372 0.000838693 0.000452379 0.000724295 0.000371927
ARS-BFGL-NGS-10059 1 42542346 0.00047678 0.000383086 0.000379464 0.000292731 0.000843327 0.00040684 0.000407439 0.000460111
BTA-89689-no-rs 1 42570535 0.00048405 0.000377503 0.000379464 0.000292731 0.000843327 0.000369779 0.000407439 0.000460111
Hapmap53820-rs29010070 1 42620205 0.000493558 0.000483569 0.000379464 0.00029473 0.000843327 0.000379143 0.000407439 0.000460111
BovineHD0100012167 1 42708041 0.000493539 0.000483592 0.000379464 0.00029473 0.000843327 0.000379143 0.000407439 0.000460111
BTB-00019705 1 42721268 0.000371226 0.000397086 0.000379464 0.00029473 0.000843327 0.000312833 0.000271643 0.000336654
ARS-BFGL-NGS-106220 1 42749580 0.000372555 0.000383945 0.000394185 0.000285413 0.000461064 0.000307768 0.000271643 0.000401619
BTB-00019769 1 42771916 0.000400052 0.000459085 0.000394185 0.000285413 0.000461064 0.000296818 0.000271643 0.000401619
ARS-BFGL-NGS-12781 1 42843006 0.000441016 0.000329339 0.000312435 0.000254853 0.000461064 0.000276797 0.000271643 0.000313435
Hapmap60973-rs29018366 1 42890259 0.000401131 0.000324861 0.00031415 0.000255109 0.000376116 0.00026157 0.000271643 0.00029908
ARS-BFGL-BAC-15804 1 42960837 0.000497216 0.000317318 0.00037054 0.000298558 0.000376116 0.000306229 0.000271643 0.000292296
BTA-89691-no-rs 1 43022615 0.00049096 0.000311652 0.00037054 0.000294018 0.000376116 0.000306229 0.000271643 0.000292296
BTB-00019912 1 43067020 0.000502055 0.000347354 0.00037054 0.0002561 0.000167609 0.000263893 0.000271643 0.000323161
Hapmap46502-BTA-89692 1 43092980 0.000474541 0.000338957 0.000263468 0.000309521 0.000167609 0.00024137 0.000271643 0.000400321
ARS-BFGL-NGS-89857 1 43145332 0.00048021 0.00036063 0.000263468 0.000309521 0.000167609 0.000258096 0.000271643 0.000400321
BTA-89698-no-rs 1 43181180 0.000450479 0.000376367 0.000263468 0.000309521 0.000167609 0.000258096 0.000271643 0.000400321
BTA-89702-no-rs 1 43205575 0.000465897 0.000379155 0.000263468 0.000309521 0.000167609 0.000259083 0.000271643 0.000400321
Hapmap59911-rs29013984 1 43246545 0.000412582 0.000471168 0.000263468 0.000309521 0.000167609 0.000259083 0.000271643 0.000400321
BTA-20952-no-rs 1 43271718 0.000540897 0.000579357 0.00027291 0.000308194 0.000167609 0.000266526 0.000271643 0.000348881
BTA-89708-no-rs 1 43293171 0.000333866 0.000310536 0.000230502 0.000274698 8.27E-05 0.000240166 0.000301687 0.000330725
BovineHD0100012322 1 43312820 0.000333866 0.000310536 0.000230502 0.000274698 8.27E-05 0.000240166 0.000211157 0.000330725
Hapmap47773-BTA-89713 1 43344918 0.00027453 0.000245237 0.000230502 0.000251974 8.27E-05 0.000220901 0.000211157 0.000305005
BTA-89717-no-rs 1 43383595 0.000280499 0.000245237 0.000230502 0.000252901 8.27E-05 0.000224247 0.000211157 0.000305005
BTB-00020638 1 43424668 0.00024028 0.000260446 0.000230502 0.000255701 8.27E-05 0.000224247 0.000211157 0.000278167
BTB-00020648 1 43449434 0.000244703 0.000252516 0.000230502 0.000255701 8.27E-05 0.000208184 0.000211157 0.000278167
BTA-89719-no-rs 1 43471154 0.000242811 0.000255246 0.000232852 0.000248917 8.27E-05 0.000201735 0.000211157 0.000285964
BTB-00020263 1 43497297 0.000282698 0.000288291 0.000774197 0.000278173 8.27E-05 0.000222774 0.000211157 0.000285964
ARS-BFGL-NGS-101368 1 43504354 0.000336471 0.0003085 0.00083689 0.000280548 8.27E-05 0.000219472 0.000211157 0.000285964
ARS-BFGL-NGS-19097 1 43541278 0.00041546 0.000345871 0.000475993 0.000278641 8.27E-05 0.0002155 0.000211157 0.000285964
ARS-BFGL-NGS-106743 1 43569660 0.000394576 0.000375101 0.000371888 0.000255474 8.27E-05 0.0002155 0.000211157 0.000285964
ARS-BFGL-NGS-118112 1 43670143 0.000321244 0.000253964 0.000370379 0.000255474 8.27E-05 0.000193673 0.000211157 0.000285964
ARS-BFGL-NGS-96886 1 43694788 0.000273244 0.000237073 0.000370379 0.000256205 8.27E-05 0.000193229 0.000262539 0.000285964
BTB-00161977 1 43713724 0.000273244 0.000248687 0.000370379 0.000256205 8.27E-05 0.000193229 0.000896252 0.0002551
Hapmap49368-BTA-89726 1 43735256 0.000361275 0.000267198 0.000371947 0.000247073 8.27E-05 0.000241195 0.000896252 0.000184798
ARS-BFGL-NGS-116079 1 43861492 0.000251225 0.000204563 0.000304278 0.000222803 8.27E-05 0.000219069 0.000896252 0.000184798
ARS-BFGL-NGS-118317 1 43932562 0.000231028 0.000182289 0.000254084 0.000218127 8.27E-05 0.000179857 0.000325111 0.000172038
Hapmap57419-rs29025772 1 43989116 0.000219062 0.000181543 0.000254084 0.000218127 8.27E-05 0.000180585 0.000325111 0.000166894
Hapmap43396-BTA-89742 1 44019050 0.000232507 0.000182369 0.000307782 0.000221721 8.27E-05 0.000180585 0.000325111 0.000166894
BovineHD0100012560 1 44066740 0.00023357 0.000183353 0.000307782 0.000221721 8.27E-05 0.000180585 0.000325111 0.000166894
ARS-BFGL-NGS-57355 1 44118691 0.000217728 0.000170447 0.000309532 0.000226053 8.27E-05 0.000179219 0.000325111 0.000166894
BTB-00021247 1 44143107 0.000223239 0.000173792 0.000337669 0.000234226 8.27E-05 0.000181854 0.000325111 0.000166894
BTA-89748-no-rs 1 44176118 0.000223678 0.000174377 0.000337669 0.000234226 8.27E-05 0.000181854 0.000325111 0.000197758
BTB-00021257 1 44215206 0.000234755 0.000196011 0.000306437 0.000227344 0.000210083 0.00018364 0.000325111 0.000219044
BTB-01788892 1 44446453 0.000240266 0.000174015 0.000306437 0.000227344 0.000210083 0.000180671 0.000325111 0.000219044
BovineHD0100012667 1 44449530 0.000240266 0.00017174 0.000306437 0.000227344 0.000210083 0.000180671 0.000249066 0.000192067
BTB-00021385 1 44471054 0.000262607 0.000178949 0.000380257 0.000227439 0.000210083 0.000188436 0.000249066 0.000192067
BovineHD0100012716 1 44595762 0.000262607 0.000178949 0.000380257 0.000227439 0.000210083 0.000188436 0.000249066 0.000192067
BovineHD0100012736 1 44659871 0.000262607 0.000178949 0.000380257 0.000227439 0.000210083 0.000188436 0.000249066 0.000192067
BovineHD0100012769 1 44786192 0.000262607 0.000178949 0.000380257 0.000227439 0.000210083 0.000188436 0.000249066 0.000192067
BovineHD0100012797 1 44837850 0.000262607 0.000178949 0.000380257 0.000227439 0.000210083 0.000188436 0.000249066 0.000192067
BovineHD0100012827 1 44917434 0.000262607 0.000178949 0.000380257 0.000227439 0.000210083 0.000188436 0.000249066 0.000192067
BovineHD0100012858 1 44995634 0.000262607 0.000178949 0.000380257 0.000227439 0.000210083 0.000188436 0.000249066 0.000192067
BovineHD0100012883 1 45105482 0.000262607 0.000178949 0.000380257 0.000227439 0.000210083 0.000188436 0.000249066 0.000192067
BovineHD0100012889 1 45126351 0.000262607 0.000178949 0.000380257 0.000227439 0.000210083 0.000188436 0.000249066 0.000192067
ARS-BFGL-NGS-75951 1 45375265 0.000242615 0.000174549 0.000360452 0.000223526 0.000237066 0.000182943 0.000249066 0.000192067
BovineHD0100012946 1 45375902 0.000245133 0.000174537 0.000360452 0.000223526 0.000237066 0.000182943 0.000249066 0.000192067
ARS-BFGL-NGS-31349 1 45423220 0.000288149 0.000181767 0.000286632 0.000223037 0.000237066 0.000185887 0.000158535 0.000183611
BTA-95285-no-rs 1 45452593 0.000278361 0.000186982 0.000246031 0.000222475 0.000237066 0.00018511 0.00012973 0.000271794
BovineHD0100012974 1 45479172 0.000278429 0.0001871 0.000246031 0.000221168 0.000237066 0.00018511 0.00012973 0.000271794
BTB-01462206 1 45515052 0.000298158 0.000189454 0.000246031 0.000235543 0.000237066 0.000205235 0.00012973 0.000271794
BTB-01462237 1 45546359 0.000409291 0.000236198 0.000246031 0.000239489 0.000109645 0.000212683 0.000533014 0.000271794
ARS-BFGL-NGS-68706 1 45569587 0.000447346 0.000235509 0.000176947 0.000249994 0.000109645 0.000226733 0.000533014 0.000858214
ARS-BFGL-NGS-113748 1 45592209 0.000493302 0.000224949 0.000402705 0.000260505 0.000109645 0.000234937 0.000533014 0.00024093
Hapmap38803-BTA-104250 1 45614604 0.000559653 0.000265671 0.00043654 0.000260505 0.000109645 0.000235505 0.000533014 0.000309517
ARS-BFGL-NGS-119382 1 45657940 0.000515857 0.000272498 0.00027869 0.000264196 0.00026255 0.000297264 0.000533014 0.000257056
BTB-00478386 1 45683339 0.000578079 0.000300925 0.000298991 0.000264298 0.00026255 0.00024296 0.000533014 0.000257056
BTB-00478374 1 45711946 0.000448976 0.000248542 0.000296935 0.000245007 0.00026255 0.000243859 0.000533014 0.000264584
BovineHD0100013052 1 45719178 0.000449076 0.000248205 0.000296935 0.000245007 0.00026255 0.000243859 0.000533014 0.000264584
ARS-BFGL-NGS-10512 1 45804182 0.000423266 0.000225709 0.000283838 0.000245007 0.00026255 0.000239503 0.000243989 0.000254628
BTA-14361-rs29023125 1 45813341 0.000367058 0.000198656 0.000283838 0.000245007 0.00026255 0.000236771 0.000243989 0.000254628
BovineHD0100013084 1 45829847 0.000366128 0.000198889 0.000283838 0.000245007 0.00026255 0.000236771 0.000243989 0.000246639
BTA-90373-no-rs 1 45864540 0.000446918 0.000212457 0.001095856 0.000246393 0.00026255 0.000237889 0.000243989 0.000225354
ARS-BFGL-NGS-34687 1 45900804 0.000394078 0.000236575 0.000568832 0.000257962 0.00026255 0.000240205 0.000243989 0.000225354
BTB-01462011 1 45926861 0.000339098 0.000252156 0.000568832 0.000257962 0.00026255 0.000263494 0.000180406 0.000225354
BTB-01461996 1 45957974 0.000299065 0.000237214 0.000568832 0.000257962 0.00026255 0.000263494 0.000180406 0.000225354
UA-IFASA-4106 1 45965682 0.000211276 0.000179853 0.000534998 0.000236479 0.00026255 0.000262759 0.000180406 0.000167187
ARS-BFGL-NGS-31674 1 46038017 0.000211276 0.000179005 0.000269159 0.000214916 0.00026255 0.000262759 0.000180406 0.000179533
BTA-10863-rs29016414 1 46118784 0.000204891 0.000176467 0.000269159 0.000214916 0.00026255 0.000261248 0.000180406 0.000179533
BTA-95262-no-rs 1 46138869 0.000202566 0.000179802 0.000269159 0.000214916 0.00026255 0.000221715 0.000180406 0.000179533
BTB-01786029 1 46201490 0.000189919 0.000167773 0.000199879 0.000204441 0.000109645 0.000230435 0.000180406 0.000179533
ARS-BFGL-NGS-114234 1 46283541 0.000188914 0.000170682 0.000199879 0.000204441 0.000109645 0.000230435 0.000180406 0.000179533
BTA-89820-no-rs 1 46321775 0.000214451 0.000203083 0.000199879 0.000204441 0.000111371 0.000234632 0.000275463 0.000331086
Hapmap60140-ss46526251 1 46370195 0.000222162 0.000207172 0.000199879 0.000204853 0.000104504 0.000231909 0.000275463 0.000331086
BTB-00468553 1 46436110 0.000223031 0.000210749 0.000199879 0.000204853 0.000104504 0.000231909 0.000275463 0.000331086
BovineHD0100013203 1 46457661 0.000223031 0.000210749 0.000199879 0.000204853 0.000104504 0.000231909 0.000275463 0.000331086
BTB-00468532 1 46518842 0.000223031 0.000210749 0.000199879 0.000204853 0.000104504 0.000231909 0.000275463 0.000331086
BTB-00468519 1 46556034 0.000217551 0.00022979 0.000199879 0.000204853 0.000104504 0.000256498 0.000275463 0.000331086
ARS-BFGL-NGS-110320 1 46595049 0.000217285 0.000237168 0.000199879 0.000214437 0.000104504 0.000254579 0.000275463 0.000343946
ARS-BFGL-NGS-67684 1 46620571 0.000247196 0.00026329 0.000233714 0.000227806 0.000104504 0.000254579 0.000655691 0.000343946
Hapmap54262-rs29018839 1 46640434 0.000208052 0.000223603 0.000233714 0.000227806 0.000104504 0.000222923 0.000655691 0.000189625
BTB-00468485 1 46648008 0.00020789 0.000225912 0.000233714 0.000227806 0.000104504 0.000226688 0.000655691 0.000189625
BTB-00468476 1 46675519 0.000206622 0.000229688 0.000212345 0.000224976 0.000104504 0.000222969 0.000655691 0.000166762
BTB-01608930 1 46778649 0.000213325 0.000230158 0.000212345 0.000247589 0.000104504 0.000234833 0.000655691 0.000166762
BovineHD0100013284 1 46805980 0.000213325 0.000230342 0.000212345 0.000247589 0.000104504 0.000234833 0.000275463 0.000166762
ARS-BFGL-NGS-69858 1 46808068 0.000281514 0.000293667 0.000270346 0.000283688 0.000104504 0.000278001 0.000275463 0.000321083
BTA-109011-no-rs 1 46926971 0.000323039 0.000319096 0.000270346 0.000283688 0.000104504 0.000273351 0.000275463 0.000327793
Hapmap39710-BTA-108633 1 47011181 0.000391026 0.000372936 0.000370231 0.000318977 0.000104504 0.00028149 0.000192804 0.000327793
ARS-BFGL-NGS-41577 1 47123160 0.000405499 0.000395527 0.000370231 0.000300213 0.000104504 0.000287134 0.000192804 0.000327793
ARS-BFGL-NGS-23106 1 47251774 0.000360803 0.000353892 0.000370231 0.000300213 0.000104504 0.000274295 0.000192804 0.000171662
BovineHD0100013407 1 47289013 0.000360803 0.000354213 0.000370231 0.000300213 0.000104504 0.000274295 0.000192804 0.000150605
Hapmap40153-BTA-99041 1 47296021 0.000291153 0.000334246 0.000233065 0.00025769 0.000104504 0.00029818 0.000192804 0.000167289
BTA-99040-no-rs 1 47320175 0.00028181 0.00032178 0.000175064 0.00025769 0.000104504 0.000302347 9.77E-05 0.000167289
ARS-BFGL-BAC-24524 1 47389301 0.000259747 0.000296296 0.000174116 0.000239616 0.000104504 0.000254841 9.77E-05 0.000167289
Hapmap55429-rs29012753 1 47417243 0.000205348 0.00027227 0.000177239 0.000227294 0.000104504 0.000244349 9.77E-05 0.000166537
BTB-02090792 1 47445935 0.000219321 0.000291231 0.000177239 0.000228346 0.000104504 0.00025515 9.77E-05 0.000166537
BTB-01702372 1 47479177 0.000221164 0.000308752 0.00015515 0.000207829 0.000104504 0.000282568 9.77E-05 0.000166537
BTB-01572184 1 47524118 0.000198716 0.000284561 0.00015515 0.000206522 0.000104504 0.000278037 9.77E-05 0.000166537
Hapmap43751-BTA-104783 1 47552065 0.000203643 0.000294974 0.000156659 0.000224028 0.000104504 0.000297191 9.77E-05 0.000166537
BovineHD0100013469 1 47582913 0.000203643 0.000295514 0.000156659 0.000224028 0.000104504 0.000297191 9.77E-05 0.000166537
BTB-01967977 1 47669197 0.00021745 0.000293351 0.000156659 0.000224028 0.000104504 0.000286345 9.77E-05 0.000166537
BTB-01663516 1 47701359 0.000209269 0.000284283 0.000156659 0.000220219 0.000104504 0.000276802 9.77E-05 0.000166537
BovineHD0100013497 1 47724261 0.000209269 0.000284924 0.000156659 0.000220219 0.000104504 0.000276802 9.77E-05 0.000166537
Hapmap42068-BTA-111564 1 47745480 0.000200906 0.000277737 0.000158401 0.000205722 0.000104504 0.000266797 0.00022449 0.000153677
BTB-01202368 1 47788706 0.000201272 0.00029025 0.000160257 0.000210556 0.000104504 0.000286874 0.00022449 0.000153677
BTB-01202377 1 47807494 0.000224968 0.000270123 0.000160257 0.000209769 0.000104504 0.000268847 0.00022449 0.000153677
BTA-122400-no-rs 1 47831916 0.000209803 0.000290891 0.000160257 0.00021392 0.000104504 0.00027273 0.00022449 0.000153677
Hapmap60003-rs29024905 1 47856002 0.000295588 0.00036637 0.000160257 0.000228508 0.000104504 0.0002962 0.00022449 0.000264878
BTB-01202460 1 47945210 0.000280773 0.000325332 0.000160257 0.000250071 0.000104504 0.000326546 0.00022449 0.000264878
Hapmap27230-BTA-162491 1 47973478 0.000274565 0.000416206 0.000160257 0.000252522 0.000104504 0.000329363 0.00022449 0.000264878
ARS-BFGL-NGS-105365 1 48026603 0.000274713 0.000368482 0.000158572 0.000254299 0.000104504 0.000311805 0.000285817 0.000299172
ARS-BFGL-NGS-1695 1 48063134 0.00019967 0.000318986 0.000158572 0.000251001 0.000104504 0.00027392 0.000285817 0.000299172
ARS-BFGL-NGS-73983 1 48105788 0.000285032 0.00036217 0.000158572 0.000236268 0.000104504 0.00028476 0.000285817 0.000291994
ARS-BFGL-BAC-16973 1 48130491 0.000230984 0.000364009 0.000158572 0.000236704 0.000104504 0.000294084 0.000285817 0.000291994
Hapmap49948-BTA-29490 1 48181287 0.000284757 0.000424376 0.00022624 0.000276015 0.000104504 0.000309466 0.000273058 0.000361615
BTB-00021951 1 48222988 0.000289293 0.000443073 0.00022624 0.000276015 0.000104504 0.000309466 0.000273058 0.000361615
ARS-BFGL-NGS-50906 1 48347264 0.00029226 0.000439528 0.000230426 0.00027153 0.000104504 0.000389256 0.000273058 0.000361615
Hapmap59092-rs29024583 1 48425887 0.000257136 0.000384569 0.00023308 0.000300483 0.000104504 0.000317047 0.000319427 0.00034927
ARS-BFGL-NGS-83459 1 48485939 0.0002489 0.000367072 0.00023308 0.000300178 0.000104504 0.000304752 0.000181368 0.00034256
ARS-BFGL-NGS-41264 1 48523202 0.000267363 0.000375282 0.00023308 0.000300178 0.000104504 0.000339165 0.000181368 0.00034256
Hapmap38806-BTA-110152 1 48629895 0.000333767 0.000423261 0.000165412 0.000300894 0.000333862 0.000337828 0.000181368 0.000445441
BTB-01645280 1 48701612 0.000244558 0.000344147 0.000165412 0.000300894 0.000333862 0.000316103 0.000181368 0.000445441
BTB-01146938 1 48726549 0.00027055 0.000406764 0.000165412 0.000300894 0.000333862 0.000304013 0.000181368 0.000475932
BTB-01146838 1 48802718 0.000308745 0.000521661 0.000398234 0.000329369 0.000371461 0.000486141 0.000181368 0.000526515
Hapmap50572-BTA-113037 1 48866528 0.000450173 0.00050791 0.000429466 0.000324235 0.000371461 0.000349397 0.000181368 0.000449037
ARS-BFGL-NGS-49634 1 48971016 0.000443382 0.000489196 0.000223561 0.000410487 0.000371461 0.000418735 0.000181368 0.001107473
Hapmap50221-BTA-112986 1 49054927 0.000316209 0.000378985 0.000223561 0.000300176 0.000371461 0.000310346 0.000181368 0.000374449
BTB-00132817 1 49161822 0.000247223 0.00027526 0.000223561 0.000368332 0.000371461 0.000253034 0.000181368 0.000374449
BTA-113021-no-rs 1 49230292 0.000204182 0.000208849 0.000223561 0.00028208 0.000371461 0.000227776 0.000170688 0.000369655
BovineHD0100013906 1 49250577 0.000204182 0.000209283 0.000223561 0.00028208 0.000371461 0.000227776 0.000170688 0.000400831
BTB-01077379 1 49279500 0.000228337 0.00024879 0.000223561 0.000265363 0.00011512 0.000214665 0.000208416 0.000461694
BTB-01077277 1 49318678 0.000257334 0.000262783 0.000223561 0.000265363 0.000168459 0.000262139 0.000208416 0.000461694
BTB-01077261 1 49341658 0.000246406 0.000253703 0.000349875 0.000283453 0.000168459 0.000261874 0.000208416 0.000461694
BovineHD0100013932 1 49369847 0.000246406 0.000255415 0.000349875 0.000283453 0.000168459 0.000261874 0.000208416 0.000461694
Hapmap57446-rs29023998 1 49393074 0.000273918 0.000288733 0.000425563 0.00032462 0.000168459 0.000336509 0.000208416 0.000564574
BTA-103555-no-rs 1 49480638 0.000328948 0.000289322 0.000425563 0.00032462 0.000168459 0.00029929 0.000208416 0.000626303
BTB-01077007 1 49532893 0.000472704 0.000347016 0.000831572 0.000325301 0.000168459 0.000317385 0.000208416 0.000626303
BTB-01615915 1 49734575 0.000355769 0.000373085 0.00043756 0.000302007 0.000168459 0.000280191 0.000272661 0.000626303
BovineHD0100014023 1 49838442 0.000360419 0.000373667 0.00043756 0.000302007 0.000168459 0.000280191 0.000272661 0.000626303
BTB-00022142 1 49909405 0.000301228 0.000301474 0.00043756 0.000302007 0.000168459 0.000258459 0.000272661 0.000562658
ARS-BFGL-NGS-98459 1 50077376 0.00025043 0.000259925 0.000234555 0.000285056 0.000168459 0.000240245 0.000272661 0.000258988
BTB-00132601 1 50111414 0.000255281 0.000244971 0.000220451 0.000264025 0.000168459 0.000222224 0.000211334 0.000224695
ARS-BFGL-NGS-38261 1 50158235 0.000288491 0.00023186 0.000220451 0.000254283 0.000168459 0.000227142 0.000211334 0.000269574
ARS-BFGL-BAC-15402 1 50191130 0.000296208 0.000275126 0.000220451 0.000254283 0.000168459 0.000236762 0.000422572 0.000276588
BTB-01699628 1 50230596 0.000247863 0.000251377 0.000220451 0.000254283 0.000168459 0.000243493 0.000422572 0.000276588
BTA-114651-no-rs 1 50252331 0.000269546 0.000289012 0.000245094 0.000256033 0.000230448 0.000278716 0.000481982 0.000188021
Hapmap41715-BTA-100026 1 50320575 0.00031756 0.000354719 0.000328926 0.000257283 0.00036151 0.000294626 0.000541393 0.000188021
BTB-00022097 1 50410352 0.00028077 0.000276694 0.000328926 0.000257283 0.00036151 0.000294626 0.000541393 0.000220146
BTB-01165120 1 50465233 0.000298847 0.000295408 0.000328926 0.000257283 0.00036151 0.000317889 0.000541393 0.000220146
BTB-01165109 1 50511043 0.000282766 0.000284531 0.000328926 0.000257283 0.00036151 0.000312971 0.000521994 0.000220146
Hapmap49829-BTA-101896 1 50574353 0.000369523 0.000283482 0.000328926 0.000257283 0.00036151 0.000328114 0.000521994 0.000229642
Hapmap29401-BTA-152822 1 50621585 0.000322455 0.00026883 0.000328926 0.000245635 0.00036151 0.000328383 0.000521994 0.000229642
BovineHD0100014237 1 50641603 0.000322019 0.00026883 0.000328926 0.000245635 0.00036151 0.000328383 0.000310756 0.000229642
BTB-01164952 1 50652927 0.000308988 0.000254462 0.000328926 0.000245635 0.00036151 0.000328383 0.000310756 0.000229642
BTB-01164946 1 50680039 0.000325602 0.000259738 0.000328926 0.000245635 0.00036151 0.000326927 0.000310756 0.000226784
Hapmap52897-rs29012790 1 50732049 0.000311562 0.000252601 0.000328926 0.000245635 0.00036151 0.000327568 0.000310756 0.000149624
BTB-01164879 1 50775613 0.000294094 0.000244429 0.000374038 0.000264005 0.00036151 0.000322144 0.000310756 0.000149624
BTB-00022352 1 50815882 0.000317694 0.000235031 0.000374038 0.000264005 0.00036151 0.000298333 0.000310756 0.000149624
BTB-00022376 1 50857462 0.000314037 0.00024149 0.000374038 0.000264005 0.000337924 0.00027829 0.000264386 0.000111044
Hapmap41716-BTA-100042 1 50884893 0.00037541 0.000271952 0.000317375 0.000262607 0.000337924 0.000277573 0.000264386 0.000111044
ARS-BFGL-NGS-103521 1 50993685 0.000363084 0.000272905 0.000317375 0.000262607 0.000337924 0.000277573 0.000264386 0.000111044
ARS-BFGL-NGS-101533 1 51033230 0.000453488 0.000290421 0.000317375 0.000265453 0.000337924 0.000310986 0.000303994 0.000111044
BovineHD0100014362 1 51068112 0.000453488 0.000290421 0.000317375 0.000265453 0.000337924 0.00031029 0.000303994 0.00020256
BTB-01303321 1 51149469 0.000354225 0.000241744 0.000317375 0.000263552 0.000337924 0.000288076 0.000303994 0.00020256
ARS-BFGL-NGS-6521 1 51169451 0.000366995 0.000244633 0.000296007 0.000258573 0.000337924 0.000292994 0.000303994 0.00020256
ARS-BFGL-NGS-14638 1 51211635 0.000487747 0.000281627 0.000358121 0.000371382 0.000337924 0.000293583 0.00062085 0.00020256
Hapmap42747-BTA-97910 1 51258380 0.000658486 0.000291857 0.00038296 0.000273945 0.000337924 0.000316523 0.001684584 0.000298364
BTB-00184675 1 51289087 0.000836699 0.000379799 0.00038296 0.000282346 0.000337924 0.000400308 0.001684584 0.000298364
ARS-BFGL-NGS-27696 1 51329816 0.000690773 0.000383206 0.00038296 0.000282346 0.000546431 0.000306536 0.001684584 0.000298364
ARS-BFGL-NGS-15670 1 51376525 0.000637501 0.000366861 0.000432434 0.000282416 0.000546431 0.000321231 0.001684584 0.000298364
BTA-100081-no-rs 1 51378532 0.000598959 0.000355734 0.000432434 0.000265166 0.000546431 0.00031828 0.00116177 0.000250124
BTB-01661970 1 51403723 0.000625764 0.000431918 0.000500102 0.000265166 0.000948813 0.00030767 0.000844913 0.000260412
ARS-BFGL-NGS-80227 1 51598998 0.000524401 0.000422094 0.000601605 0.000286729 0.000948813 0.000320365 0.000528057 0.000260412
UA-IFASA-6260 1 51721572 0.000512924 0.000400688 0.000501513 0.00028499 0.000948813 0.000296868 0.000248375 0.000180142
Hapmap54644-rs29022483 1 51845103 0.000541996 0.000419389 0.000559514 0.000318904 0.001468869 0.000270849 0.000486018 0.000180142
BovineHD0100014598 1 52007154 0.000541996 0.000419219 0.000559514 0.000318904 0.001468869 0.000270849 0.000486018 0.000177984
BTA-100076-no-rs 1 52030982 0.000517104 0.000400307 0.000456012 0.000297088 0.001468869 0.000272099 0.000493386 0.000239713
ARS-BFGL-NGS-29536 1 52075648 0.000619009 0.000345828 0.000336962 0.000248983 0.002233395 0.000238132 0.000353177 0.000288568
ARS-BFGL-NGS-26781 1 52135065 0.00047067 0.000318844 0.00033488 0.000247413 0.00166 0.000209878 0.000293767 0.000281858
BTA-27925-no-rs 1 52191701 0.000402355 0.000285309 0.00033488 0.000247413 0.000304704 0.000213804 0.000293767 0.000281858
BovineHD0100014666 1 52199968 0.000402355 0.000284387 0.00033488 0.000247413 0.000304704 0.000213804 0.000293767 0.000283769
Hapmap23148-BTA-123974 1 52251694 0.000411899 0.000282855 0.000789636 0.000283703 0.000173642 0.000288373 0.000293767 0.00036093
UA-IFASA-5103 1 52306846 0.000312613 0.000259787 0.000378998 0.000270504 0.000111654 0.000187629 5.61E-05 0.000378273
ARS-BFGL-NGS-105123 1 52409229 0.000236174 0.000221867 0.000331134 0.000234606 0.002405232 0.000184191 5.61E-05 0.000481153
BTB-01743557 1 52430945 0.000236174 0.000220841 0.000229632 0.000224702 7.41E-05 0.000190141 5.61E-05 0.000481153
BovineHD0100014734 1 52435528 0.000236174 0.000220841 0.000229632 0.000224702 7.41E-05 0.000190141 5.61E-05 0.00054329
BovineHD0100014738 1 52462723 0.000236334 0.000220115 0.000229632 0.000224702 7.41E-05 0.000190141 5.82E-05 0.000540496
ARS-BFGL-NGS-17305 1 52493772 0.000234644 0.000215763 0.000229632 0.000224702 7.41E-05 0.000190141 5.82E-05 0.000540496
Hapmap42392-BTA-100065 1 52537365 0.000272589 0.000262494 0.000331134 0.000224702 7.41E-05 0.000190141 5.82E-05 0.000489055
ARS-BFGL-NGS-112553 1 52644883 0.000242907 0.000221819 0.000331134 0.000224548 7.41E-05 0.000203498 5.82E-05 0.000276526
BTA-100060-no-rs 1 52676405 0.000224802 0.000224153 0.000398802 0.000224184 7.41E-05 0.000221878 5.82E-05 0.000276526
ARS-BFGL-BAC-23725 1 52696732 0.000171099 0.000206201 0.000398802 0.000224184 7.41E-05 0.000221878 5.82E-05 0.000276526
BTA-100058-no-rs 1 52719660 0.000176772 0.000203375 0.0002973 0.000224184 7.41E-05 0.000211199 5.82E-05 0.000276526
Hapmap47522-BTA-120738 1 52748123 0.000205772 0.000224774 0.0002973 0.00021793 7.41E-05 0.000212037 5.82E-05 0.000327966
BovineHD0100014814 1 52773381 0.000204609 0.000225113 0.0002973 0.00021793 7.41E-05 0.000212037 5.82E-05 0.000327966
BovineHD0100014824 1 52792429 0.000204609 0.000225113 0.0002973 0.00021793 7.41E-05 0.000212037 5.82E-05 0.000327966
BTA-120739-no-rs 1 52801665 0.000214954 0.000225583 0.000229632 0.000218349 7.41E-05 0.000205036 5.82E-05 0.000327966
ARS-BFGL-NGS-89588 1 52834285 0.000201381 0.000214542 0.000229632 0.000214681 7.41E-05 0.000213315 5.82E-05 0.000327966
BTB-00026002 1 52874728 0.000246773 0.000249537 0.000229632 0.000251216 7.41E-05 0.000208464 5.82E-05 0.000354176
BTB-00025259 1 52907850 0.000183927 0.000188879 0.000229632 0.000251216 7.41E-05 0.0001909 5.82E-05 0.000354176
Hapmap27147-BTA-124015 1 52953518 0.000185073 0.000185511 0.000229632 0.000261728 7.41E-05 0.000182615 5.82E-05 0.000354176
ARS-BFGL-NGS-76469 1 52979497 0.000205056 0.000192293 0.000229632 0.000240024 7.41E-05 0.000181648 5.82E-05 0.000354176
ARS-BFGL-BAC-18388 1 52984340 0.000205056 0.000195686 0.000229632 0.000240024 7.41E-05 0.000181648 5.82E-05 0.000354176
BovineHD0100014918 1 53045297 0.000205056 0.000195234 0.000229632 0.000240024 7.41E-05 0.000181648 5.82E-05 0.000354176
ARS-BFGL-NGS-78259 1 53064069 0.000221216 0.000188558 0.000229632 0.000240024 7.41E-05 0.000184107 5.82E-05 0.000354176
Hapmap24136-BTA-124014 1 53084847 0.000193454 0.000221827 0.000229632 0.000240024 7.41E-05 0.000183459 5.82E-05 0.00028838
BTB-00025875 1 53133677 0.000192048 0.000225628 0.000229632 0.000240024 7.41E-05 0.000203518 5.82E-05 0.00028838
BTB-00025760 1 53238076 0.000199105 0.000229146 0.000229632 0.000240024 7.41E-05 0.000203518 5.82E-05 0.00028838
Hapmap47502-BTA-110302 1 53270356 0.000203716 0.00023227 0.000222013 0.000246822 7.41E-05 0.000223114 5.82E-05 0.00028838
ARS-BFGL-NGS-100189 1 53296440 0.000223312 0.000223802 0.000222013 0.000246822 0.000201475 0.000237665 5.82E-05 0.00028838
BTB-00025322 1 53364989 0.000203873 0.000233878 0.000222013 0.00023931 0.000201475 0.000236352 0.000158257 0.000263689
BTB-00025197 1 53388440 0.000265765 0.000273356 0.000357349 0.000274223 0.000201475 0.000300438 0.000158257 0.000263689
BTB-00025135 1 53528573 0.000323973 0.000278243 0.000357349 0.000320473 0.000201475 0.000311042 0.000158257 0.000263689
Hapmap47174-BTA-110289 1 53551656 0.00026729 0.000272044 0.000421155 0.000306587 0.000201475 0.000311042 0.000158257 0.000263689
BTA-110282-no-rs 1 53582877 0.000228649 0.000224057 0.000281357 0.000231287 0.000201475 0.000219929 0.000158257 0.000244399
ARS-BFGL-NGS-18743 1 53630189 0.000169815 0.000200139 0.000281357 0.000226448 0.000966001 0.000243169 0.000158257 0.000234902
BovineHD0100015120 1 53653911 0.000169815 0.000200624 0.000281357 0.000226448 0.000966001 0.000243169 0.000158257 0.000234902
ARS-BFGL-NGS-94761 1 53656600 0.000160881 0.000205282 0.000281357 0.000226448 0.000966001 0.000249304 0.000158257 0.000215612
Hapmap41428-BTA-110280 1 53679183 0.000156864 0.000208966 0.000190214 0.000215217 0.000201475 0.000227016 0.000188434 0.000215612
ARS-BFGL-NGS-107096 1 53753590 0.00014999 0.000219377 0.000190214 0.000215217 0.000201475 0.000227016 0.000188434 0.000197456
BTB-01907132 1 53841826 0.00015557 0.000221622 0.000190214 0.000215217 0.000201475 0.000209599 0.000188434 0.000197456
Hapmap53221-rs29019635 1 53968516 0.000190521 0.00023691 0.000190214 0.000230162 0.002495053 0.000211364 0.000188434 0.000197456
Hapmap57738-rs29023662 1 53995142 0.000199585 0.000244052 0.000206455 0.000240944 0.000201475 0.000201287 0.000188434 0.000197456
BovineHD0100015197 1 54002915 0.000199585 0.00024464 0.000206455 0.000240944 0.000201475 0.000201287 0.000188434 0.000197456
Hapmap48975-BTA-99363 1 54032055 0.000242457 0.000271744 0.000203331 0.000269201 0.000201475 0.000218325 0.000505291 0.000197456
ARS-BFGL-BAC-20881 1 54052439 0.000188699 0.000254753 0.000203331 0.000269201 0.000201475 0.000212655 0.000505291 0.000197456
Hapmap61117-rs29023044 1 54074560 0.000214613 0.000279736 0.000203866 0.000272524 0.000201475 0.00022222 0.000505291 0.000197456
BTB-00026752 1 54102324 0.000241785 0.000337296 0.000203866 0.000295152 0.000162269 0.000260584 0.000467268 0.000189264
ARS-BFGL-NGS-106380 1 54131851 0.000251981 0.000343802 0.000542207 0.000364099 0.000162269 0.000263285 0.000467268 0.000189264
BTB-00026585 1 54179627 0.000247444 0.000340059 0.000515453 0.000269167 0.000162269 0.000263021 0.000367208 0.000208555
BTA-110335-no-rs 1 54259681 0.000214702 0.000277764 0.000311327 0.000256867 0.000489923 0.000281214 5.04E-05 0.000208555
Hapmap38807-BTA-110324 1 54317344 0.000176597 0.000255963 0.000175991 0.000252554 0.000489923 0.000255573 5.04E-05 0.000191252
ARS-BFGL-NGS-111929 1 54342104 0.000183218 0.000260244 0.000175991 0.000252834 0.000489923 0.0002814 5.04E-05 0.000191252
ARS-BFGL-NGS-40967 1 54371655 0.000168987 0.00023815 0.000192325 0.000260602 0.000489923 0.000255226 5.04E-05 0.000162592
UA-IFASA-7275 1 54390349 0.000193725 0.000252478 0.000214881 0.000262688 0.000489923 0.000258311 5.04E-05 0.000162592
BovineHD0100015320 1 54396075 0.000193725 0.000253166 0.000214881 0.000262688 0.000489923 0.000258311 5.04E-05 0.000162592
BTB-00217542 1 54460795 0.000189639 0.000257971 0.000214881 0.0002325 0.000489923 0.000258311 5.04E-05 0.000152304
ARS-BFGL-NGS-24057 1 54501549 0.000188212 0.0002498 0.000214881 0.000257206 0.000489923 0.000270971 5.04E-05 0.000152304
Hapmap42092-BTA-119864 1 54523895 0.000222737 0.000266073 0.000218056 0.000267791 0.000489923 0.000285843 5.04E-05 0.000152304
ARS-BFGL-NGS-114712 1 54556914 0.000259795 0.000329155 0.000257315 0.000288019 0.000489923 0.000299752 5.04E-05 0.000170003
BTB-01044365 1 54625163 0.000252988 0.000312146 0.000257315 0.000288019 0.000489923 0.000295654 5.04E-05 0.000219821
BTA-30265-no-rs 1 54646465 0.000260702 0.000323202 0.000257315 0.000288019 0.000489923 0.000300923 5.04E-05 0.000271621
Hapmap49009-BTA-107212 1 54690810 0.000213755 0.000285212 0.000257315 0.000270769 0.000489923 0.000293651 5.04E-05 0.000271621
BovineHD0100015401 1 54700453 0.000213755 0.000285212 0.000257315 0.000270769 0.000489923 0.000293651 5.04E-05 0.000273442
BTB-01605050 1 54714755 0.000227614 0.000303093 0.000257315 0.000270769 0.000162269 0.000269263 5.04E-05 0.000273442
ARS-BFGL-NGS-43783 1 54774488 0.000178055 0.000302198 0.000257315 0.00026671 0.000162269 0.000255058 5.04E-05 0.000582084
BovineHD0100015437 1 54821420 0.000178055 0.000302547 0.000257315 0.00026671 0.000162269 0.000255058 5.04E-05 0.000587103
BTB-01712147 1 54844550 0.000148802 0.000289782 0.000241075 0.00027844 0.000162269 0.000259827 5.04E-05 0.000373721
BTB-01315615 1 54873112 0.000148035 0.000298222 0.000241075 0.00027844 0.000162269 0.000259827 5.04E-05 0.000373721
BovineHD0100015457 1 54878990 0.00014726 0.00030052 0.000241075 0.00027844 0.000162269 0.000259827 5.04E-05 0.000386066
ARS-BFGL-NGS-37379 1 54901166 0.000170679 0.000300818 0.000241075 0.000278185 0.000162269 0.000276837 5.04E-05 0.000386066
BTA-21826-no-rs 1 54958273 0.000178817 0.000323192 0.000241075 0.000278185 0.000162269 0.000276719 5.04E-05 0.000322036
ARS-BFGL-NGS-86970 1 54988164 0.000207569 0.000375129 0.000628219 0.000263754 0.000237468 0.000288118 5.04E-05 0.000322036
BTB-01914655 1 55016374 0.00017178 0.000277683 0.00022221 0.000263754 0.000149253 0.000283565 5.04E-05 0.000219155
BTB-01315516 1 55057917 0.00021162 0.000321036 0.00022221 0.000263754 0.000149253 0.000283565 5.04E-05 0.000286094
Hapmap47540-BTA-21819 1 55107953 0.000193986 0.000314356 0.000196834 0.000341187 0.000149253 0.000256366 5.04E-05 0.000286094
Hapmap39813-BTA-21834 1 55150553 0.000212135 0.000264952 0.000253332 0.000264509 0.000149253 0.000249911 0.000126397 0.000286094
BTB-01315457 1 55174553 0.000211853 0.0002718 0.000253332 0.000264509 0.000149253 0.000246222 0.000126397 0.000286094
BovineHD0100015543 1 55216797 0.000211853 0.000273172 0.000253332 0.000264509 0.000149253 0.000246222 0.000126397 0.000286094
Hapmap51652-BTA-89898 1 55259756 0.000219239 0.000282893 0.000235619 0.000256284 0.000149253 0.000239613 0.000272639 0.000347822
BTB-01131103 1 55288120 0.000303734 0.000296463 0.000235619 0.000256284 0.000158143 0.000242524 0.000272639 0.000347822
Hapmap49383-BTA-93867 1 55326027 0.000318763 0.000351816 0.000351622 0.000302841 0.000158143 0.000298956 0.000272639 0.000328532
BTB-01131178 1 55359042 0.000320581 0.000350822 0.000353738 0.000340129 0.000257864 0.000291579 0.000408434 0.000410225
BTA-93863-no-rs 1 55386945 0.00038971 0.000400234 0.000278089 0.000400689 0.000466371 0.000319105 0.000408434 0.000382167
ARS-BFGL-BAC-32896 1 55444187 0.000558417 0.000485119 0.000311923 0.000422252 0.000466371 0.000382087 0.000408434 0.000485047
Hapmap38361-BTA-93866 1 55469249 0.000640692 0.000557087 0.000470096 0.000467478 0.000466371 0.000404112 0.000408434 0.00057492
BTB-01131384 1 55499124 0.000674171 0.000584166 0.00064062 0.000561253 0.000753068 0.00044171 0.000408434 0.000698377
ARS-BFGL-NGS-115305 1 55784222 0.000566379 0.000494443 0.000676767 0.00044073 0.000753068 0.00045893 0.000408434 0.000695211
Hapmap32092-BTA-149957 1 55810689 0.000537078 0.000465477 0.000489154 0.000370392 0.000753068 0.000437919 0.000408434 0.000695211
ARS-BFGL-NGS-85105 1 55832662 0.000804018 0.00062442 0.001508383 0.00043924 0.000747659 0.000461163 0.000408434 0.000763271
Hapmap47445-BTA-93870 1 55930246 0.000598213 0.000597718 0.00072907 0.000438422 0.000747659 0.000461104 0.000408434 0.000700162
ARS-BFGL-NGS-87494 1 55982457 0.00043161 0.00041006 0.00072907 0.000438637 0.000747659 0.000371114 0.000408434 0.000576706
Hapmap33225-BTA-151395 1 55995337 0.000432877 0.000402567 0.000880537 0.000396599 0.001206375 0.000394338 0.000262193 0.000645293
ARS-BFGL-NGS-39684 1 56084928 0.000541293 0.000427095 0.000880537 0.000396599 0.001206375 0.000394338 0.000262193 0.000645293
BTA-25809-no-rs 1 56145688 0.000345298 0.000320904 0.000625926 0.000321678 0.00071117 0.000300387 0.000292856 0.000576706
BTA-25883-no-rs 1 56181944 0.000415046 0.000334479 0.000625926 0.000321678 0.00071117 0.000305305 0.000292856 0.000576706
Hapmap43173-BTA-120253 1 56193336 0.000376112 0.000366728 0.00049059 0.000321678 0.00071117 0.000301346 0.000292856 0.0006061
ARS-BFGL-NGS-115307 1 56294040 0.000411871 0.000372809 0.00049059 0.000321678 0.000252455 0.000301346 0.000292856 0.0006061
BTA-25876-no-rs 1 56551196 0.000396963 0.000417845 0.00049059 0.000321678 0.000252455 0.000339849 0.000292856 0.0006061
ARS-BFGL-NGS-97046 1 56612660 0.000515528 0.000430007 0.000449892 0.000318768 0.000252455 0.000352242 0.000292856 0.0006061
ARS-BFGL-NGS-31315 1 56648072 0.000555088 0.000510027 0.000563697 0.00041041 0.000252455 0.000472325 0.000292856 0.0006061
ARS-BFGL-NGS-111138 1 56817352 0.000439335 0.000396614 0.000541376 0.000320519 0.000252455 0.000423238 0.000186634 0.000487556
ARS-BFGL-NGS-38890 1 56864714 0.00058213 0.0004323 0.000456643 0.000298528 0.000589012 0.000434043 0.000186634 0.000422971
ARS-BFGL-NGS-59270 1 56901848 0.000419286 0.000432605 0.000389568 0.000291449 0.000589012 0.000404 0.000186634 0.000389795
ARS-BFGL-NGS-15221 1 56983259 0.000414441 0.000412722 0.000332727 0.000318912 0.000581426 0.00041155 0.000186634 0.000331936
ARS-BFGL-NGS-52696 1 57050886 0.000360396 0.00038633 0.00035206 0.00032384 0.000461586 0.000394162 0.000186634 0.000331936
BovineHD0100016144 1 57072714 0.000360396 0.000386001 0.00035206 0.00032384 0.000461586 0.000394162 0.000186634 0.000331936
ARS-BFGL-NGS-102073 1 57091689 0.000342327 0.000354546 0.00035206 0.00032384 0.000461586 0.000394162 0.000186634 0.000331936
Hapmap39218-BTA-25795 1 57141557 0.000387093 0.000406758 0.000249769 0.000351769 0.000461586 0.000385311 0.000186634 0.000319338
ARS-BFGL-NGS-89 1 57170980 0.000460499 0.000450743 0.000330971 0.000355318 0.000461586 0.000392146 0.000186634 0.000288474
UA-IFASA-5597 1 57192123 0.000421082 0.000472475 0.000312354 0.000344985 0.000174889 0.000370813 5.08E-05 0.000288474
ARS-BFGL-NGS-18996 1 57238377 0.000373282 0.000393305 0.000330119 0.000334757 0.000427221 0.000350643 5.08E-05 0.00027978
BovineHD0100016232 1 57270463 0.000373315 0.000393828 0.000330119 0.000334757 0.000427221 0.000350643 5.08E-05 0.000403237
ARS-BFGL-NGS-94399 1 57311581 0.000356746 0.000378899 0.000330119 0.000334757 0.000427221 0.000350643 5.08E-05 0.000403237
Hapmap59481-rs29019616 1 57341049 0.000364646 0.00042475 0.000301655 0.000351164 0.000518965 0.000382867 5.08E-05 0.000381952
ARS-BFGL-NGS-109258 1 57360061 0.000355845 0.000362981 0.000301655 0.000351164 0.000518965 0.000382796 5.08E-05 0.000381952
Hapmap44594-BTA-25389 1 57426987 0.000401536 0.000387109 0.000301655 0.000330317 0.000518965 0.000387289 0.000186634 0.000381952
BTA-25403-no-rs 1 57590207 0.000378003 0.000377478 0.000301655 0.000318123 0.000518965 0.000394952 0.000284128 0.000279
ARS-BFGL-NGS-34519 1 57623335 0.000382133 0.000380905 0.000301655 0.000358077 0.000518965 0.000394952 0.000284128 0.000280247
Hapmap38147-BTA-25404 1 57660748 0.000342331 0.000475266 0.000225627 0.000446614 0.000518965 0.000452456 0.000336938 0.000256881
Hapmap55498-ss46527080 1 57752344 0.000331714 0.000359136 0.000297982 0.00038492 0.000264123 0.000333197 0.000336938 0.000330117
ARS-BFGL-NGS-109846 1 57817437 0.00030242 0.000359312 0.000297982 0.00038492 0.000264123 0.000332842 0.000336938 0.000330117
ARS-BFGL-NGS-112451 1 57913747 0.000343666 0.000362782 0.000450235 0.000396129 0.000264123 0.000366179 0.000336938 0.000330117
ARS-BFGL-NGS-87988 1 57941195 0.000343732 0.000353946 0.000450235 0.000396129 0.000264123 0.000366179 0.000336938 0.000330117
BovineHD0100016455 1 58148016 0.000343732 0.000355637 0.000450235 0.000396129 0.000264123 0.000366179 0.000336938 0.000315419
Hapmap50295-BTA-25892 1 58210936 0.000403721 0.000405448 0.000474118 0.000390449 0.000261651 0.000357888 0.000336938 0.000527964
ARS-BFGL-NGS-40337 1 58444431 0.000452392 0.000465537 0.000454784 0.000534907 0.000261651 0.000353657 0.000336938 0.000458632
ARS-BFGL-NGS-63947 1 58668639 0.000393183 0.000401437 0.000396783 0.000579208 0.000261651 0.000399583 0.000336938 0.000458632
Hapmap36459-SCAFFOLD9563_462 1 58695977 0.000430804 0.000457748 0.000397428 0.000415187 0.000470158 0.000399959 0.000495366 0.000241439
Hapmap23307-BTA-124083 1 58722694 0.000455203 0.000477408 0.000453067 0.000396955 0.000470158 0.000399959 0.000495366 0.000241439
ARS-BFGL-NGS-103637 1 58760778 0.000440418 0.00048675 0.000298993 0.000370768 0.000470158 0.000377982 0.00035957 0.000265181
UA-IFASA-2167 1 58825107 0.000315998 0.000346114 0.000322496 0.000335924 0.000470158 0.000333701 0.00035957 0.000265181
BovineHD0100016692 1 58954884 0.000315998 0.000346114 0.000322496 0.000335924 0.000470158 0.000333701 0.00035957 0.000265181
Hapmap44172-BTA-96950 1 58985342 0.000317659 0.00035414 0.000303569 0.000362416 0.000390307 0.000329064 0.00035957 0.000299475
BovineHD0100046466 1 59031564 0.000317659 0.000354115 0.000303569 0.000362416 0.000390307 0.000329064 0.00035957 0.000299475
Hapmap47450-BTA-96948 1 59071436 0.000321807 0.000340628 0.0003348 0.000362416 0.000390307 0.000312898 0.000826214 0.000330339
Hapmap44328-BTA-97952 1 59256538 0.000277548 0.000308889 0.0003348 0.000362416 0.000409826 0.000316933 0.000826214 0.000330339
BTB-00028484 1 59272723 0.000229156 0.000281048 0.0003348 0.000362416 0.000409826 0.000316933 0.000826214 0.000330339
BTA-96949-no-rs 1 59279533 0.000309205 0.000340474 0.0003348 0.000362416 0.000409826 0.000323194 0.000826214 0.000296045
BTA-31615-no-rs 1 59337004 0.000343089 0.000308249 0.000317571 0.000357085 0.000109576 0.000317541 0.000826214 0.000332449
ARS-USMARC-Parent-DQ404150-rs29012530 1 59409838 0.000370907 0.000330129 0.000316289 0.000354412 0.000109576 0.000321958 0.000667786 0.000332449
UA-IFASA-2169 1 59435634 0.00048724 0.000358424 0.000316289 0.000354412 0.000109576 0.000356976 0.000667786 0.00034598
ARS-BFGL-NGS-16908 1 59463782 0.000499325 0.000383772 0.000266775 0.000379671 0.000224255 0.000345798 0.000667786 0.000383683
BovineHD0100016850 1 59485774 0.0005063 0.000383783 0.000266775 0.000379671 0.000224255 0.000345798 0.000667786 0.000435123
Hapmap34104-BES10_Contig701_1260 1 59509438 0.000605956 0.000443935 0.000266775 0.000379671 0.000224255 0.000345798 0.000667786 0.000435123
BTB-00028136 1 59561102 0.000676569 0.000458099 0.000448877 0.000380818 0.000224255 0.000345798 0.000399389 0.000467612
BTB-01868157 1 59590958 0.000607104 0.000435727 0.000448877 0.000380818 0.000243858 0.000348564 0.000426548 0.000467612
Hapmap40924-BTA-21991 1 59614492 0.000610105 0.000446442 0.000448877 0.000380818 0.000243858 0.000348564 0.000426548 0.000467612
BTB-00028238 1 59647840 0.000528859 0.000422285 0.000417645 0.000375217 0.000193998 0.000300346 0.000426548 0.000467612
Hapmap48289-BTA-31617 1 59683842 0.000482006 0.0004096 0.000417645 0.000375662 0.000193998 0.000306504 0.000426548 0.000485432
Hapmap46976-BTA-31645 1 59707500 0.000463406 0.000408016 0.000417645 0.000375662 0.000193998 0.000306504 0.000426548 0.000485432
ARS-BFGL-NGS-94997 1 59754059 0.000465266 0.000397532 0.000417645 0.000375662 0.000193998 0.000286514 0.000426548 0.000451138
BTB-00028383 1 59796999 0.000457474 0.000397661 0.000417645 0.000371122 0.000193998 0.000280923 0.000426548 0.000451138
BTB-00028406 1 59824412 0.000460021 0.000410632 0.000417645 0.000377283 0.000193998 0.000304815 0.000426548 0.000451138
Hapmap25636-BTA-31622 1 59879169 0.000498721 0.000442807 0.000417645 0.000377283 0.000193998 0.000304815 0.000426548 0.000451138
BovineHD0100016959 1 59950209 0.000498721 0.000441946 0.000417645 0.000377283 0.000193998 0.000304815 0.000373739 0.000352589
Hapmap48717-BTA-31633 1 59971879 0.000450163 0.000364918 0.000259576 0.000349758 0.000193998 0.000292758 0.000238847 0.000362049
BTB-00028647 1 60008528 0.000397633 0.00033814 0.000304688 0.00035982 0.000193998 0.000304294 0.000152431 0.000371854
BTB-00028594 1 60082447 0.000275691 0.000273872 0.000298533 0.000308723 0.000193998 0.000292926 0.000152431 0.00042797
BTB-00028547 1 60116734 0.00027061 0.00027407 0.000298533 0.000293549 0.000193998 0.000292994 0.000152431 0.00042797
Hapmap31065-BTA-123406 1 60140981 0.000336729 0.000304237 0.000298533 0.000290075 0.000193998 0.000345251 0.000152431 0.000484087
BTA-31638-no-rs 1 60187594 0.00033823 0.000304518 0.000298533 0.000297074 0.000193998 0.00033965 0.000152431 0.000608404
ARS-BFGL-NGS-110620 1 60231667 0.000321889 0.000288344 0.000250634 0.0002693 7.93E-05 0.000324738 4.06E-05 0.000546224
BovineHD0100017026 1 60234726 0.000321889 0.000289473 0.000248788 0.0002693 7.93E-05 0.000324738 4.06E-05 0.000535761
BTA-31643-no-rs 1 60254737 0.000321419 0.000293368 0.0002939 0.000304637 0.000200034 0.000330838 4.06E-05 0.000469938
BTB-00028937 1 60321156 0.00033314 0.000336452 0.000344651 0.000310993 0.000200034 0.000367846 0.000691596 0.000501594
Hapmap47563-BTA-31648 1 60378888 0.000326475 0.000324002 0.000282608 0.000309205 0.000196255 0.000350235 0.000797215 0.000378137
Hapmap59475-rs29014975 1 60411957 0.000329753 0.000309183 0.000281484 0.000276356 0.000654971 0.000376867 0.000797215 0.000378137
ARS-BFGL-NGS-36297 1 60435125 0.000406322 0.000334533 0.000525089 0.000276356 0.000651192 0.000362111 0.000163501 0.000409001
ARS-BFGL-NGS-115239 1 60477492 0.000442153 0.000319819 0.00048289 0.000270505 0.000651192 0.000339812 0.000163501 0.000319711
BTB-01413909 1 60562020 0.000396877 0.000303531 0.00048289 0.000270505 0.000651192 0.000339812 0.000163501 0.000319711
BovineHD0100017124 1 60577424 0.000396962 0.000302499 0.00048289 0.000270505 0.000651192 0.000340177 0.000163501 0.000322101
BTB-02009342 1 60753573 0.000292084 0.000235375 0.00048289 0.000251354 0.000192477 0.000344105 0.000163501 0.000322101
BTA-23353-no-rs 1 60787763 0.000281873 0.000235125 0.000116354 0.000269635 0.000188741 0.000309862 0.000163501 0.000310454
ARS-BFGL-NGS-117152 1 60822626 0.000253416 0.000240951 0.000118657 0.000272722 0.000188741 0.000288191 0.000163501 0.00027616
UA-IFASA-7336 1 60862725 0.000247746 0.00024888 0.000118657 0.000278876 0.000188741 0.000286336 0.000163501 0.000275507
BovineHD0100017217 1 60888970 0.000247592 0.000249975 0.000118657 0.000278876 0.000188741 0.000286336 0.000163501 0.000285969
UA-IFASA-5504 1 60889674 0.000253742 0.000289981 0.00011983 0.000364321 0.000188741 0.000286336 0.000163501 0.00029332
ARS-BFGL-BAC-20015 1 60901299 0.00019562 0.000210914 0.000115319 0.000230188 0.000188741 0.000267706 0.000163501 0.000277492
ARS-BFGL-NGS-63954 1 60930420 0.00017671 0.000200007 0.000115319 0.000230188 0.000188741 0.000337688 0.000163501 0.000277492
Hapmap57078-ss46526391 1 60956897 0.000162612 0.000197925 0.000169189 0.000285765 0.000188741 0.000337688 0.000163501 0.000271071
ARS-BFGL-NGS-30543 1 60983992 0.000183407 0.000255675 0.000169189 0.000289929 0.000188741 0.000345265 0.000163501 0.000271071
BTA-92181-no-rs 1 60995767 0.000161826 0.00020285 0.000159667 0.000235865 0.000188741 0.000264153 0.000163501 0.000271071
BTB-00029666 1 61026239 0.000174583 0.000243067 0.000159667 0.000235865 0.000461301 0.00029059 0.000163501 0.00025831
Hapmap48290-BTA-31675 1 61069157 0.000203822 0.000236859 0.000159667 0.000225802 0.000489275 0.000360319 7.08E-05 0.000254918
Hapmap42177-BTA-31679 1 61125554 0.000206725 0.000241417 0.000227335 0.000231414 0.000489275 0.000358643 7.08E-05 0.000262935
ARS-BFGL-NGS-58051 1 61155727 0.000256851 0.000281119 0.000227335 0.000231414 0.000489275 0.000358643 7.08E-05 0.000262935
Hapmap35167-VSWCP1D5775A_scf01 1 61189139 0.000257376 0.000265486 0.000221959 0.000223603 0.000517591 0.000323311 7.08E-05 0.000262935
ARS-BFGL-NGS-107624 1 61228131 0.000318705 0.00029779 0.000251354 0.000273044 0.000517591 0.000328906 7.08E-05 0.000232071
BTB-00030270 1 61259392 0.000286618 0.000281844 0.000251354 0.000273044 0.000135328 0.000286671 7.08E-05 0.000227052
ARS-BFGL-NGS-3821 1 61286751 0.000211585 0.000241409 0.000251354 0.000275961 0.000135328 0.000294254 0.000130226 0.000230705
Hapmap41191-BTA-16674 1 61329180 0.000206309 0.000222319 0.000183686 0.000274201 0.000619528 0.000292816 0.000130226 0.000230705
BTB-02006134 1 61357379 0.000231134 0.000255616 0.000183686 0.000271264 0.000619528 0.000289304 0.00020944 0.000241928
Hapmap59735-rs29016420 1 61381912 0.000228411 0.000251189 0.000183686 0.000271264 0.000619528 0.000274667 0.00020944 0.000241928
BovineHD0100017398 1 61382624 0.000228411 0.000251189 0.000183686 0.000271264 0.000619528 0.000274667 0.00020944 0.000241928
ARS-BFGL-NGS-14821 1 61469035 0.000244097 0.000276876 0.000183686 0.000302857 0.000619528 0.000280346 0.00020944 0.000241928
BovineHD0100017425 1 61495059 0.000244097 0.00028027 0.000183686 0.00032442 0.000619528 0.000280346 0.00020944 0.000241928
Hapmap48293-BTA-32595 1 61508119 0.000277167 0.000291015 0.000183686 0.000338497 0.000619528 0.000318424 0.00020944 0.000241928
BTB-00031129 1 61530474 0.000301519 0.000289714 0.000382394 0.000328368 0.000619528 0.000341472 0.00020944 0.0002282
BovineHD0100017450 1 61587720 0.000301906 0.000289629 0.000382394 0.000327353 0.000619528 0.000341472 0.00020944 0.000262494
BTB-00030962 1 61652849 0.000327183 0.000310984 0.000237391 0.000342924 0.000364686 0.000330675 0.00020944 0.000622849
Hapmap38402-BTA-32592 1 61681629 0.000350829 0.000353925 0.000237391 0.000354219 0.000135328 0.000307893 0.00020944 0.000622849
BTB-00030894 1 61749066 0.000283823 0.000312425 0.000237391 0.000354219 0.000135328 0.000307893 0.00020944 0.000391368
BTA-31690-no-rs 1 61777879 0.000273953 0.000306231 0.000202085 0.000343768 0.000135328 0.000306552 0.00020944 0.000391368
BTB-00030699 1 61806466 0.000274932 0.000306047 0.000166403 0.000347109 0.000135328 0.000311802 0.000684725 0.000430489
ARS-BFGL-NGS-27164 1 61832670 0.000298455 0.000316798 0.000167764 0.000351805 0.000135328 0.000316462 0.000684725 0.000430489
BovineHD0100017541 1 61878942 0.000298455 0.000316798 0.000167764 0.000351805 0.000135328 0.000316462 0.000684725 0.000420844
BTB-00030560 1 61900596 0.000351076 0.000343739 0.000117453 0.000303598 0.000135328 0.000326804 0.000684725 0.000461997
Hapmap53538-rs29018897 1 61936456 0.000457567 0.00037839 0.000280922 0.000333374 0.000135328 0.000402218 0.00020944 0.001079281
ARS-BFGL-NGS-2189 1 61996164 0.000625793 0.000464315 0.000280922 0.000333374 0.000135328 0.000407839 0.00020944 0.001094336
Hapmap51585-BTA-32601 1 62104120 0.000539551 0.000439184 0.000280922 0.000333374 0.000135328 0.000403105 0.00020944 0.000434185
BTA-103663-no-rs 1 62124386 0.000462613 0.000424086 0.000280922 0.000334159 0.000135328 0.000377244 0.000328262 0.000502528
BovineHD0100017635 1 62165206 0.000462613 0.000422695 0.000280922 0.000334159 0.000135328 0.000377244 0.000328262 0.000502528
ARS-BFGL-NGS-40229 1 62184184 0.000442157 0.000421401 0.00016291 0.000347786 0.000135328 0.000338761 0.000328262 0.000502528
ARS-BFGL-NGS-101934 1 62230401 0.00039611 0.000394497 0.00016291 0.000347786 0.000135328 0.000338761 0.000328262 0.000502528
BTB-02071091 1 62251590 0.000377553 0.000396966 0.00016291 0.000347786 0.000135328 0.000338761 0.000328262 0.000502528
Hapmap42400-BTA-102731 1 62344691 0.000423497 0.000370287 0.00016291 0.000272663 0.000135328 0.00031202 0.000221888 0.000473847
BovineHD0100017684 1 62377820 0.000424162 0.00037255 0.00016291 0.000272663 0.000135328 0.00031202 0.000221888 0.000439554
ARS-BFGL-NGS-91410 1 62420424 0.000433557 0.00037255 0.00016291 0.000272663 0.000135328 0.000313961 0.000221888 0.000439554
BTB-01806856 1 62607089 0.000473716 0.000362109 0.000365915 0.000338901 0.000135328 0.000321932 0.000221888 0.00043897
Hapmap39200-BTA-32607 1 62696719 0.000553772 0.00037059 0.000365915 0.0002791 0.000135328 0.000315249 0.000221888 0.000465808
Hapmap38640-BTA-92406 1 62742180 0.000611703 0.000377506 0.00056798 0.000346819 0.000135328 0.000310954 0.000221888 0.000465808
BTB-00031464 1 62811670 0.000399475 0.000323309 0.000117827 0.000255956 0.000135328 0.000285797 0.000162478 0.000392222
BTB-00031535 1 62842581 0.00035669 0.000299117 0.000117827 0.000236789 0.000135328 0.000284867 0.000162478 0.000392222
BovineHD0100017797 1 62851653 0.00035669 0.00029868 0.000117827 0.000236789 0.000135328 0.000284867 0.000162478 0.000392222
ARS-BFGL-NGS-42248 1 62873964 0.000266066 0.00026027 0.000117827 0.000236789 0.000135328 0.000274109 0.000162478 0.000392222
BovineHD0100017803 1 62877961 0.000265678 0.000258605 0.000117827 0.000236789 0.000135328 0.000274109 0.000162478 0.000392222
ARS-BFGL-NGS-102719 1 62909449 0.000263162 0.000266222 0.000117827 0.000224641 0.000135328 0.000298585 4.37E-05 0.000255914
ARS-BFGL-NGS-115080 1 62968592 0.000246026 0.000251292 0.000117827 0.000224641 0.000135328 0.000291017 0.000216487 0.000215957
ARS-BFGL-NGS-114995 1 62998921 0.000234845 0.000259036 0.000117827 0.000224641 0.000135328 0.000297294 0.000216487 0.000215957
BTA-101821-no-rs 1 63016536 0.000212666 0.000222319 0.000117827 0.000224641 0.000135328 0.000273101 0.000216487 0.000215957
ARS-BFGL-NGS-100977 1 63025706 0.00025305 0.000220176 0.000253164 0.000230938 0.000135328 0.000263161 0.000216487 0.000215957
BTB-01665387 1 63061634 0.000279547 0.000237894 0.000245356 0.000222721 0.000223543 0.000263231 0.000216487 0.000215957
BovineHD0100017851 1 63075713 0.000279547 0.000237894 0.000245356 0.000222721 0.000223543 0.000263231 0.000216487 0.00022642
ARS-BFGL-NGS-14335 1 63098616 0.000226859 0.000250481 0.00011002 0.000222721 0.000223543 0.00026541 0.000216487 0.00022642
BTB-01506507 1 63127376 0.000274895 0.000272372 0.000127672 0.000325224 0.000223543 0.000267839 0.000316547 0.000215957
ARS-BFGL-NGS-106011 1 63159279 0.00026198 0.0002409 0.000183964 0.000240793 0.000223543 0.000268698 0.000316547 0.000215957
BovineHD0100017879 1 63164139 0.00026198 0.0002409 0.000183964 0.000240793 0.000223543 0.000268698 0.000316547 0.000223647
BTB-01285049 1 63199096 0.000301094 0.000262162 0.000292351 0.000289872 0.000223543 0.000263485 0.000506661 0.000254511
ARS-BFGL-NGS-112682 1 63235795 0.000260516 0.000262947 0.000314672 0.000300202 0.000272342 0.000266878 0.00033383 0.000284019
BovineHD0100017904 1 63239092 0.000260516 0.000262664 0.000314672 0.000300202 0.000272342 0.000266878 0.00033383 0.000284019
BTB-01285245 1 63277846 0.000247528 0.000286607 0.000316112 0.000300202 0.000272342 0.000275299 0.000351766 0.000389282
Hapmap60296-rs29016002 1 63319072 0.000264707 0.000280588 0.000316112 0.000300202 0.000272342 0.000276362 0.000351766 0.000389282
Hapmap49510-BTA-17452 1 63372417 0.000247658 0.00027122 0.000316112 0.000300202 0.000272342 0.000276362 0.000351766 0.000362444
ARS-BFGL-NGS-4583 1 63421529 0.000237075 0.000273291 0.000211411 0.00027768 0.000272342 0.000309163 0.000351766 0.000369622
BTA-32633-no-rs 1 63445511 0.000297925 0.000308212 0.000211411 0.000274371 0.000845737 0.000317924 0.000351766 0.000369622
BTB-00031779 1 63491880 0.00036569 0.000387359 0.000269412 0.000274371 0.000845737 0.000337979 0.000351766 0.000457805
Hapmap24328-BTA-108938 1 63527394 0.000319261 0.000367219 0.000269412 0.000273084 0.001228 0.000338296 0.000351766 0.000443404
BTA-108948-no-rs 1 63575356 0.000364054 0.00035625 0.000269412 0.000265025 0.001228 0.000338296 0.000161652 0.000443404
ARS-BFGL-NGS-116361 1 63706033 0.000281625 0.000320221 0.000269412 0.000265025 0.000654605 0.000330769 0.000161652 0.000443404
Hapmap49061-BTA-122268 1 63742577 0.000184399 0.000299499 0.000269412 0.000227287 0.000654605 0.000326135 0.000161652 0.000484465
BovineHD0100018044 1 63765601 0.000192072 0.000303478 0.000269412 0.000227287 0.000654605 0.000326135 0.001238965 0.000484465
ARS-BFGL-NGS-44433 1 63799085 0.000218931 0.000308418 0.000269412 0.000227287 0.000654605 0.000328255 0.001238965 0.000484465
ARS-BFGL-NGS-31791 1 63823978 0.000178449 0.000220683 0.00018241 0.000206148 0.000272342 0.000273612 0.000288394 0.000328158
Hapmap44333-BTA-104611 1 63825188 0.000240402 0.000335185 0.00018241 0.00020656 0.000272342 0.000276087 0.000180965 0.000328158
ARS-BFGL-NGS-105436 1 63951419 0.000243377 0.000345979 0.000589934 0.000221399 0.000272342 0.000342224 0.000180965 0.000375641
BTB-00451094 1 63998504 0.000185666 0.000233824 0.00014956 0.000215684 0.000272342 0.000303924 0.000180965 0.000375641
ARS-BFGL-NGS-3132 1 64031787 0.00021083 0.000243322 0.00014956 0.00026012 0.000272342 0.000306608 0.000180965 0.000385973
BTB-00640138 1 64077996 0.0002314 0.000270764 0.000140027 0.000307433 0.000184128 0.000342832 0.000180965 0.000618679
BTB-00639971 1 64145803 0.000255966 0.000345246 0.000140027 0.000317504 0.000184128 0.000358813 0.000180965 0.000927321
Hapmap31089-BTA-130737 1 64207146 0.000333373 0.000476467 0.000213113 0.0003829 0.000184128 0.000535129 0.000180965 0.000927321
BTB-01687859 1 64301934 0.000258244 0.000353367 0.000213113 0.000342251 0.000184128 0.000349611 0.000180965 0.000562563
BTB-00639914 1 64322900 0.000226906 0.000350739 0.000213113 0.000342251 0.000347955 0.000369121 0.000299787 0.000554546
Hapmap51521-BTA-92920 1 64407671 0.000213477 0.000272153 0.000224713 0.000306171 0.000328351 0.000304084 0.000299787 0.000526488
ARS-BFGL-NGS-27619 1 64474719 0.000245156 0.000305785 0.00025285 0.000312076 0.000328351 0.000317141 0.000299787 0.000526488
BTB-00450945 1 64501909 0.000245738 0.000305785 0.00025285 0.000312076 0.000328351 0.000317141 0.000299787 0.000526488
BovineHD0100018250 1 64509478 0.000245738 0.000305168 0.00025285 0.000312076 0.000328351 0.000317141 0.000384282 0.00051741
BTB-00450984 1 64554382 0.000244334 0.000300942 0.00024982 0.000310821 0.000328351 0.000317141 0.000384282 0.00051741
UA-IFASA-9174 1 64592861 0.000231132 0.00028727 0.000201385 0.000275795 0.000300036 0.000304578 0.000384282 0.000275096
BTB-00033025 1 64667900 0.000204949 0.000269904 0.000185145 0.000225489 0.000300036 0.000304578 0.000384282 0.000275096
ARS-BFGL-NGS-10860 1 64692368 0.000177384 0.000259467 0.000185145 0.000225489 0.000300036 0.000308812 0.000384282 0.000275096
BTB-00033060 1 64730690 0.000174749 0.000248449 0.000185145 0.000225489 0.000300036 0.000308812 0.000384282 0.000275096
ARS-BFGL-NGS-71757 1 64766940 0.000171917 0.000211112 0.000173203 0.00020528 0.000300036 0.000299883 0.000382279 0.000232829
BTB-00033090 1 64788160 0.000169919 0.000217133 0.000178638 0.000211325 0.000300036 0.000285658 0.000382279 0.000232829
BovineHD0100018326 1 64796251 0.000169919 0.000217251 0.000178638 0.000211325 0.000300036 0.000285658 0.000382279 0.000215192
BTB-00033167 1 64864266 0.000144166 0.000197746 0.000178638 0.000211226 0.000300036 0.000277524 0.000153758 0.000208258
Hapmap42852-BTA-15416 1 64891636 0.000138829 0.000187513 0.000178638 0.000208444 0.000136209 0.000227564 0.000151763 0.000173965
ARS-BFGL-NGS-15927 1 64908763 0.000134728 0.000172 0.000178638 0.000208444 0.000136209 0.000228793 0.000151763 0.000175159
ARS-BFGL-NGS-112971 1 64955929 0.000119122 0.000162226 0.000178638 0.000208444 0.000136209 0.000228793 3.29E-05 0.000175159
BTB-00026837 1 64990681 0.000122609 0.000171667 0.000176264 0.000208187 0.000136209 0.000225671 9.85E-05 0.000175159
Hapmap31713-BTA-124020 1 65025357 0.000120641 0.000171592 0.000173539 0.000204267 0.000136209 0.000225671 9.85E-05 0.000175159
ARS-BFGL-NGS-33635 1 65082461 0.000123875 0.000158692 0.000146125 0.000200517 0.000136209 0.000225031 9.85E-05 0.000193953
BTB-00027047 1 65103965 0.000139716 0.000162526 0.00012767 0.000200083 0.000136209 0.000238796 9.85E-05 0.000193953
BTB-00027056 1 65126749 0.000118119 0.000151984 0.00012767 0.000195694 0.000142135 0.000244199 9.85E-05 0.000197319
BTA-15412-no-rs 1 65171617 0.00012726 0.000150318 0.00012767 0.000199288 0.000142135 0.00024996 9.85E-05 0.000197319
Hapmap45865-BTA-15414 1 65203417 0.000165817 0.000149883 0.00012767 0.000199288 0.000142135 0.00024996 9.85E-05 0.000197319
ARS-BFGL-NGS-112600 1 65226899 0.000137566 0.000162446 0.00012767 0.000199288 9.33E-05 0.000228786 9.85E-05 0.000197319
ARS-BFGL-NGS-36873 1 65252905 0.000137566 0.000161088 0.00012767 0.000199288 9.33E-05 0.000228786 9.85E-05 0.0001839
BTB-00027149 1 65276480 0.000114237 0.000155875 0.000132771 0.000203872 9.33E-05 0.000229881 9.85E-05 0.00017246
BTB-00027201 1 65338549 0.000128242 0.00015812 0.000166605 0.000203872 9.33E-05 0.000220476 9.85E-05 0.000181502
ARS-BFGL-NGS-54090 1 65410263 0.000125381 0.000157948 0.000166605 0.000203872 9.33E-05 0.000218898 9.85E-05 0.000181502
BTB-00027298 1 65433706 0.000139331 0.000154735 0.000166605 0.000213118 9.33E-05 0.000219164 9.85E-05 0.000178571
BTB-00027332 1 65466612 0.000157814 0.000160758 0.000166605 0.000234882 9.33E-05 0.000224336 9.85E-05 0.000168109
BTB-00027405 1 65495613 0.000128561 0.000160758 0.000166605 0.000234882 9.33E-05 0.000224336 9.85E-05 0.000168109
Hapmap32539-BTA-124026 1 65580210 0.000153839 0.000178496 0.00017487 0.000256011 9.33E-05 0.000224617 9.85E-05 0.000168109
Hapmap55251-rs29014781 1 65624310 0.000144299 0.000153585 0.000212662 0.000307404 9.33E-05 0.000222447 9.85E-05 0.000785393
BTA-15421-no-rs 1 65663517 0.000176334 0.000176638 0.000212662 0.00032705 9.33E-05 0.000268029 0.000168911 0.000168109
BovineHD0100018540 1 65702852 0.000176334 0.000176638 0.000212662 0.00032705 9.33E-05 0.000268029 0.000168911 0.000190155
BTB-00027516 1 65769328 0.000177931 0.000186568 0.000201062 0.00032705 9.33E-05 0.000227418 0.000168911 0.000190155
ARS-BFGL-NGS-61496 1 65820557 0.000175023 0.000186618 0.000201062 0.00032705 9.33E-05 0.000227418 0.000168911 0.000190155
ARS-BFGL-NGS-61672 1 65821313 0.000175023 0.000183442 0.000201062 0.000326652 9.33E-05 0.000225703 0.000168911 0.000190155
Hapmap40951-BTA-33609 1 65889306 0.000120001 0.00014962 0.000167228 0.000297077 9.33E-05 0.000198459 0.000168911 0.00015929
ARS-BFGL-NGS-83021 1 65937547 0.000141346 0.00018016 0.000167228 0.000297077 9.33E-05 0.000220808 0.000168911 0.000156251
ARS-BFGL-NGS-35041 1 65971873 0.000144833 0.000180096 0.000167228 0.000297077 9.33E-05 0.000220808 0.000168911 0.000156251
BTB-00027583 1 65992275 0.000168129 0.000173234 0.000167228 0.0002604 9.33E-05 0.000217503 0.000168911 0.000185443
ARS-BFGL-NGS-38335 1 65998387 0.000143042 0.000159139 0.000370232 0.000248981 9.33E-05 0.000217503 0.000168911 0.000185443
BTB-02069463 1 66017181 0.000164521 0.000197507 0.000420983 0.000255683 9.33E-05 0.00022219 0.000168911 0.000185443
ARS-BFGL-NGS-3996 1 66121259 0.000140274 0.000164206 0.000217979 0.000255529 9.33E-05 0.000215926 0.000168911 0.000187942
ARS-BFGL-NGS-115763 1 66139653 0.000185412 0.000182331 0.000254971 0.000265126 9.33E-05 0.000213025 0.000103354 0.000187942
ARS-BFGL-NGS-43799 1 66188527 0.000264038 0.000192215 0.000254971 0.000294582 9.33E-05 0.000215838 0.000103354 0.000177986
Hapmap40403-BTA-15429 1 66230091 0.000191734 0.000182337 0.000356473 0.000294582 9.33E-05 0.000195422 0.000103354 0.000177986
ARS-BFGL-BAC-19439 1 66252625 0.000182667 0.000185228 0.000356473 0.000294582 9.33E-05 0.000195422 0.000103354 0.000177986
ARS-BFGL-BAC-19440 1 66344261 0.000172362 0.000191832 0.000356473 0.000294582 9.33E-05 0.000198259 0.000103354 0.000177986
BTB-00027638 1 66369026 0.000159997 0.00019958 0.000401585 0.000264362 9.33E-05 0.000199576 0.000103354 0.000177986
ARS-BFGL-NGS-111569 1 66398856 0.000167445 0.000189643 0.000249332 0.000290695 9.33E-05 0.000196546 0.000103354 0.000177986
Hapmap39399-BTA-33610 1 66483743 0.000149643 0.000193145 0.000249332 0.000290695 9.33E-05 0.000226089 0.000103354 0.000177986
BTB-00032574 1 66624717 0.000149628 0.000186585 0.000249332 0.000290695 9.33E-05 0.000226089 0.000103354 0.000177986
BTA-33604-no-rs 1 66668755 0.00020493 0.000236215 0.00020422 0.000236809 9.33E-05 0.000240973 0.000103354 0.000225469
ARS-BFGL-NGS-117561 1 66696653 0.000158507 0.00020021 0.000199145 0.000225286 9.33E-05 0.000214615 0.000103354 0.000225469
ARS-BFGL-NGS-14087 1 66721297 0.000157577 0.000203238 0.000199145 0.000227872 9.33E-05 0.000221214 0.000103354 0.000225469
Hapmap54041-ss46526276 1 66759099 0.000176912 0.000207711 0.00020018 0.000228309 9.33E-05 0.000214039 0.001053924 0.000826163
ARS-BFGL-NGS-36705 1 66797315 0.000182827 0.00020626 0.000210568 0.00023115 0.000348178 0.000215939 0.001053924 0.000208879
Hapmap51211-BTA-33586 1 66864968 0.000181987 0.00020307 0.000158822 0.00022348 0.000348178 0.000225628 0.000103354 0.000174585
BovineHD0100018903 1 66966361 0.000181987 0.000203511 0.000158822 0.00022348 0.000348178 0.000225628 3.29E-05 0.000211669
ARS-BFGL-NGS-103348 1 67055698 0.000202531 0.000207454 0.000170422 0.00022348 0.000348178 0.000241843 3.29E-05 0.000211669
BTB-00032674 1 67083238 0.000170347 0.000204963 0.000188717 0.000259427 0.000348178 0.000231521 3.29E-05 0.000189623
BTB-00032648 1 67115284 0.000194186 0.000200963 0.000324053 0.000276496 0.000348178 0.000230683 3.29E-05 0.000189623
BTB-00033186 1 67160040 0.000225114 0.000235245 0.000369165 0.000276205 0.000348178 0.000247188 7.02E-05 0.000189623
ARS-BFGL-NGS-4572 1 67212088 0.000265229 0.000302346 0.000446275 0.000280226 0.000348178 0.000258118 7.02E-05 0.000189623
ARS-BFGL-NGS-6075 1 67286095 0.000238611 0.000273852 0.000310939 0.00025827 0.000344849 0.000268109 7.02E-05 0.000205893
BTB-00026096 1 67310117 0.00021778 0.000245025 0.000378607 0.000301395 7.43E-05 0.000271911 7.02E-05 0.000299238
BTB-00026110 1 67331639 0.00018691 0.000257915 0.000425538 0.00030384 7.43E-05 0.000293643 5.73E-05 0.000299964
BTA-31636-no-rs 1 67399528 0.00018175 0.000260234 0.000425538 0.000260714 7.43E-05 0.000308589 5.73E-05 0.000299964
BTA-05186-no-rs 1 67444188 0.000169755 0.000250955 0.000628543 0.000260714 7.43E-05 0.000299729 5.73E-05 0.000299964
BTA-33571-no-rs 1 67450245 0.000157848 0.000237476 0.000560875 0.000258503 7.43E-05 0.000299729 5.73E-05 0.000299964
BTB-00028704 1 67491689 0.000177701 0.000275056 0.00035787 0.000258503 7.43E-05 0.000299729 0.000690999 0.000306243
UA-IFASA-7116 1 67702576 0.000165755 0.000264874 0.000361092 0.000258751 7.43E-05 0.000298644 0.000690999 0.000306243
BTB-00032205 1 67734488 0.000195475 0.000309961 0.000361092 0.000278958 7.43E-05 0.000298259 0.000690999 0.000204171
BTB-00032200 1 67764428 0.00021457 0.00029181 0.000361092 0.000308185 0.000105411 0.000264585 5.73E-05 0.000230038
BTB-00032163 1 67792994 0.000202085 0.000290171 0.000361092 0.000308185 0.000105411 0.000260048 5.73E-05 0.000191457
BTB-00032153 1 67814251 0.000207084 0.000306461 0.000361092 0.000365686 0.000105411 0.000260048 5.73E-05 0.000129729
Hapmap58284-rs29018937 1 67885415 0.000257145 0.000378188 0.000361092 0.000380277 0.000105411 0.000260654 5.73E-05 0.000450947
ARS-BFGL-NGS-119133 1 67969838 0.000342642 0.000454538 0.000361092 0.000380277 0.000105411 0.000263724 5.73E-05 0.000463807
Hapmap50666-BTA-34589 1 68010245 0.000191005 0.000259091 0.00020827 0.000264862 0.000105411 0.000221954 5.73E-05 0.000151774
Hapmap41826-BTA-31654 1 68023878 0.000167428 0.000267772 0.00020827 0.000254147 0.00010028 0.000225852 5.73E-05 0.00014055
ARS-BFGL-NGS-117312 1 68066718 0.00022838 0.000361557 0.000228088 0.000284365 0.000115673 0.000266562 5.73E-05 0.00014055
BovineHD0100019214 1 68100151 0.00022838 0.000360768 0.000228088 0.000284365 0.000115673 0.000266562 5.73E-05 0.000757834
ARS-BFGL-NGS-113914 1 68135318 0.000165041 0.000268334 0.000228088 0.000284365 0.000115673 0.000264097 3.94E-05 0.000138996
BTB-01736179 1 68153635 0.000149971 0.000261318 0.000218159 0.000274687 0.000115673 0.000274296 3.94E-05 0.000138996
Hapmap59754-rs29024892 1 68174701 0.000152244 0.000265066 0.000218159 0.00027512 0.000115673 0.000274797 3.94E-05 0.000138996
BTA-34599-no-rs 1 68227488 0.000192968 0.000310537 0.000218159 0.000280357 0.000115673 0.000304078 3.94E-05 0.000146091
BovineHD0100019282 1 68263486 0.000192968 0.00031177 0.000218159 0.000280357 0.000115673 0.000304078 3.94E-05 0.000146091
ARS-BFGL-NGS-7521 1 68268931 0.000276033 0.000489774 0.000220665 0.000315274 0.000115673 0.000383234 3.94E-05 0.000146091
ARS-BFGL-NGS-4503 1 68307813 0.000389578 0.000429355 0.000485171 0.000307522 0.000115673 0.000372542 0.001940491 0.000157314
ARS-BFGL-NGS-27724 1 68353295 0.000225767 0.00038551 0.000485171 0.000307522 0.000115673 0.00035269 3.94E-05 0.000157314
ARS-BFGL-BAC-3570 1 68373678 0.000213362 0.000356782 0.000282166 0.000307748 0.000115673 0.00035269 3.94E-05 0.000157314
Hapmap46988-BTA-34591 1 68403441 0.000211366 0.000348024 0.000485171 0.000336498 0.000115673 0.000353881 3.94E-05 0.000157314
ARS-BFGL-NGS-111491 1 68457522 0.000218256 0.000358248 0.000485171 0.000350367 0.000115673 0.000385759 3.94E-05 0.000161571
ARS-BFGL-NGS-9429 1 68507419 0.000213522 0.000348475 0.000279478 0.000350367 0.000115673 0.000361459 3.94E-05 0.000161571
ARS-BFGL-NGS-72247 1 68579776 0.000229267 0.000389799 0.00028553 0.000350367 0.000115673 0.000364372 3.94E-05 0.000191099
Hapmap39647-BTA-34584 1 68604562 0.000236265 0.000389975 0.000233491 0.000492011 0.000207416 0.000362907 3.94E-05 0.000208246
BovineHD0100019456 1 68833651 0.000236265 0.000391943 0.000233491 0.000491731 0.000207416 0.000362907 3.94E-05 0.000208246
ARS-BFGL-NGS-31379 1 68891058 0.00018597 0.000333198 0.000220394 0.000307819 0.000207416 0.000319981 3.94E-05 0.000208246
ARS-BFGL-NGS-19470 1 68937163 0.000222828 0.000325479 0.000220812 0.000307819 0.000207416 0.000318905 3.94E-05 0.000208246
Hapmap59979-rs29025402 1 68966218 0.000222579 0.000361522 0.000220812 0.000307819 0.000207416 0.00033334 3.94E-05 0.000214812
Hapmap38055-BTA-120751 1 68989571 0.000141745 0.000292282 0.000215012 0.000270609 0.000207416 0.000325219 3.94E-05 0.000214812
ARS-BFGL-NGS-35021 1 68997018 0.000136393 0.000263839 0.000213224 0.000269098 0.000207416 0.00034909 3.94E-05 0.000214812
ARS-BFGL-NGS-26771 1 69022384 0.000126501 0.000278409 0.000213224 0.000283473 0.000207416 0.000332727 3.94E-05 0.000244604
ARS-BFGL-NGS-100745 1 69045500 0.000122924 0.000320276 0.000213224 0.00030525 0.000207416 0.000370092 3.94E-05 0.000244604
BTA-120514-no-rs 1 69070681 0.000125981 0.000283635 0.000195059 0.000303614 0.000203587 0.000369883 3.94E-05 0.000244604
BovineHD0100019566 1 69097650 0.000125981 0.000284368 0.000195059 0.000303614 0.000203587 0.000369883 3.94E-05 0.000244604
Hapmap54911-rs29023069 1 69138050 0.00013224 0.000267083 0.000185617 0.000296096 0.000171802 0.000371711 3.94E-05 0.000244604
ARS-BFGL-NGS-118460 1 69201417 0.000116892 0.000265471 0.000208173 0.000278586 0.000171802 0.000369799 3.94E-05 0.000244604
ARS-BFGL-NGS-118306 1 69244252 0.000109699 0.0002571 0.000208173 0.000313436 0.000171802 0.000330574 6.86E-05 0.000233398
ARS-BFGL-NGS-109126 1 69250962 9.53E-05 0.000250784 0.000208173 0.000317356 0.000171802 0.000338239 6.86E-05 0.000233398
ARS-BFGL-NGS-114985 1 69283880 0.000122943 0.000336976 0.000208173 0.000335025 0.000171802 0.000372549 6.86E-05 0.000239965
BovineHD0100019679 1 69314399 0.000122071 0.000335706 0.000208173 0.000341186 0.000171802 0.000372549 6.86E-05 0.000239965
BTA-104027-no-rs 1 69359979 0.000123579 0.000327511 0.000208173 0.000370027 0.000171802 0.000359793 6.86E-05 0.000239965
ARS-BFGL-NGS-115898 1 69386583 0.000121324 0.000314281 0.000208173 0.000365611 0.000171802 0.00034745 3.13E-05 0.000239965
ARS-BFGL-NGS-59612 1 69435214 0.000143642 0.000320658 0.000208173 0.000371755 0.000171802 0.000357 3.13E-05 0.000239965
ARS-BFGL-NGS-30730 1 69520131 0.000171553 0.000322708 0.000208173 0.000319593 0.000171802 0.000357 0.000150143 0.000239965
BovineHD0100019809 1 69574228 0.000171553 0.000322387 0.000208173 0.000319593 0.000171802 0.000357 0.000150143 0.000239965
ARS-BFGL-NGS-40924 1 69593576 0.000217549 0.000355186 0.000172066 0.000329005 0.000458499 0.000387042 0.000150143 0.000455013
BTA-33563-no-rs 1 69620870 0.000150143 0.000305401 0.000169304 0.000316093 0.000458499 0.000369464 0.000150143 0.000491323
BovineHD0100019840 1 69621333 0.000150271 0.000305401 0.000169304 0.000330468 0.000458499 0.000369464 0.000150143 0.000522265
ARS-BFGL-NGS-41287 1 69659023 0.000144374 0.000277376 0.000169304 0.000335756 0.000366756 0.000337149 0.000276886 0.000316504
Hapmap59820-rs29019798 1 69690407 0.000158157 0.000294786 0.000169304 0.000339205 0.000621598 0.000333447 0.000276886 0.000316504
DUMPS 1 69757801 0.000158157 0.000294786 0.000169304 0.000339205 0.000621598 0.000333447 0.000276886 0.000316504
ARS-BFGL-NGS-110495 1 69803449 0.000159242 0.000307657 0.000169304 0.000339205 0.000621598 0.000333447 0.000276886 0.000316504
BovineHD0100019980 1 69839145 0.000159242 0.000306652 0.000169304 0.000339205 0.000621598 0.000333447 0.000276886 0.000316504
ARS-BFGL-NGS-62687 1 69867959 0.000147443 0.000282957 0.000165823 0.000365553 0.000334901 0.000336889 0.000388717 0.000383694
ARS-BFGL-NGS-111716 1 69905532 0.000154347 0.00031377 0.000176234 0.000347347 0.000376816 0.000373437 0.000388717 0.000455894
BovineHD0100020025 1 69924856 0.000154347 0.000313693 0.000176234 0.000338722 0.000376816 0.000373437 0.000388717 0.000455894
ARS-BFGL-NGS-104241 1 69944271 0.000189223 0.000381903 0.000176234 0.000338722 0.000376816 0.000385173 0.000388717 0.000455894
BovineHD0100020072 1 70092823 0.000189223 0.000381575 0.000176234 0.000338722 0.000376816 0.000385173 0.000388717 0.000455894
ARS-BFGL-NGS-111271 1 70159840 0.000203605 0.000355939 0.000176234 0.000378662 0.000121974 0.000336443 0.000388717 0.000427316
BTB-00031796 1 70169153 0.000146152 0.00026901 0.000176234 0.000277581 0.000121974 0.000326526 0.000269896 0.000410169
ARS-BFGL-NGS-111283 1 70191957 0.000186918 0.00028734 0.000216834 0.000337102 0.000121974 0.000333113 0.000269896 0.000321986
Hapmap48672-BTA-17044 1 70315674 0.000144559 0.000204447 0.000207802 0.000249879 0.000121974 0.000306003 0.000269896 0.000321986
ARS-BFGL-NGS-103803 1 70408479 0.000146299 0.000199175 0.000207802 0.000249879 0.000121974 0.000311292 0.000269896 0.000321986
Hapmap41227-BTA-32644 1 70481556 0.000144634 0.000198496 0.000207802 0.000248488 0.000121974 0.000310847 0.000143153 0.000285675
Hapmap39468-BTA-120746 1 70553668 0.000163494 0.000209805 0.000207802 0.000249434 0.000121974 0.000310847 0.000143153 0.000291554
BovineHD0100020187 1 70590429 0.000163494 0.000209805 0.000207802 0.000249434 0.000121974 0.000310847 0.000143153 0.000289733
BovineHD0100020229 1 70757424 0.000163494 0.000209805 0.000207802 0.000249434 0.000121974 0.000310847 0.000143153 0.000289733
Hapmap59145-ss46526952 1 70840701 0.000146968 0.000212085 0.000228194 0.000263845 0.000121974 0.000298363 0.000191901 0.000289733
BovineHD0100020286 1 70875107 0.000146968 0.000212085 0.000228194 0.000263845 0.000121974 0.000298363 0.000191901 0.000289733
BovineHD0100020296 1 70931329 0.000146968 0.000212085 0.000228194 0.000263845 0.000121974 0.000298363 0.000191901 0.000288269
Hapmap50667-BTA-34616 1 70974318 0.000144041 0.000207296 0.000187593 0.00026673 0.000121974 0.00028311 8.01E-05 0.000262617
ARS-BFGL-NGS-80523 1 70996099 0.000161945 0.000234646 0.000187593 0.00026673 0.000121974 0.000288093 0.00019889 0.000279452
BovineHD0100020329 1 71015840 0.000161945 0.000234674 0.000187593 0.00026673 0.000121974 0.000288093 0.00019889 0.000279452
BovineHD0100020342 1 71040825 0.000161945 0.000235159 0.000187593 0.00026673 0.000121974 0.000288093 0.00019889 0.000279452
ARS-BFGL-NGS-119161 1 71070958 0.000169616 0.00023254 0.000187593 0.000292075 0.000121974 0.000295575 0.00019889 0.000332651
BovineHD0100020373 1 71104778 0.000169655 0.00023254 0.000187593 0.000292075 0.000121974 0.000295575 0.00019889 0.000332651
BTA-34631-no-rs 1 71121103 0.000165236 0.000226818 0.000187593 0.000292075 0.000121974 0.000290964 0.00019889 0.000323874
ARS-BFGL-NGS-95516 1 71229187 0.000142897 0.000221655 0.000187593 0.000263325 0.000121974 0.000267528 0.00019889 0.000323874
ARS-BFGL-NGS-5124 1 71263427 0.000145095 0.000225042 0.000187593 0.000269925 0.000121974 0.000241512 0.000221256 0.000407649
ARS-BFGL-BAC-35332 1 71349186 0.000148481 0.000227446 0.000187593 0.000268847 0.000121974 0.000259673 0.000221256 0.000407159
Hapmap53495-rs29015962 1 71370844 0.000229102 0.000278922 0.000187593 0.000272044 0.000121974 0.000263186 0.000221256 0.000439648
ARS-BFGL-NGS-97095 1 71431023 0.000183247 0.000247956 0.000187593 0.000272044 0.000121974 0.000263186 0.000221256 0.000439648
BTA-120754-no-rs 1 71431101 0.000159137 0.00022294 0.000187593 0.000272044 0.000121974 0.000263529 0.000221256 0.000439648
Hapmap43841-BTA-34601 1 71504767 0.000162034 0.000226458 0.000187593 0.000275039 0.000121974 0.000263961 0.000221256 0.000439648
ARS-BFGL-NGS-49636 1 71544028 0.000162034 0.000226458 0.000187593 0.000275039 0.000121974 0.000264252 0.000221256 0.000439648
BovineHD0100020535 1 71581159 0.000162034 0.000225553 0.000187593 0.000275039 0.000121974 0.000264252 0.000221256 0.000423404
Hapmap40324-BTA-34602 1 71602911 0.000187776 0.000240144 0.000300955 0.000371428 0.000121974 0.000251886 0.000221256 0.000389643
ARS-BFGL-NGS-56509 1 71742005 0.000141399 0.000209632 0.000300955 0.000285177 0.000121974 0.00025473 0.000102435 0.000333084
ARS-BFGL-NGS-16910 1 71764838 0.000144537 0.00019822 0.000300955 0.000285177 0.000121974 0.000250428 0.000102435 0.000271356
BovineHD0100020591 1 71772193 0.000144537 0.00019822 0.000300955 0.000285177 0.000121974 0.000250428 0.000102435 0.000256659
BTA-34638-no-rs 1 71800147 0.000155707 0.000189622 0.000300955 0.000285177 0.000121974 0.000251275 0.000102435 0.00035954
Hapmap51434-BTA-34642 1 71871163 0.000153236 0.000189197 0.000300955 0.000285177 0.000121974 0.000251275 0.000102435 0.00035954
ARS-BFGL-NGS-109101 1 71952197 0.000133131 0.00018203 0.000300955 0.000285177 0.000121974 0.000259156 0.000102435 0.00035954
Hapmap51826-BTA-34625 1 71990165 0.000142182 0.000192241 0.000232543 0.000280657 0.000121974 0.000254417 0.000102435 0.000331481
BTA-34624-no-rs 1 72020602 0.000181149 0.000197924 0.000232543 0.000280657 0.000121974 0.000254417 0.000102435 0.000331481
Hapmap60655-rs29025422 1 72052010 0.000188737 0.000215042 0.000232543 0.000287402 0.000121974 0.000256225 0.000102435 0.000331481
ARS-BFGL-NGS-117761 1 72080335 0.000178696 0.000240065 0.000232543 0.000287402 6.74E-05 0.000265722 0.000102435 0.0002286
ARS-BFGL-NGS-37507 1 72102670 0.000183635 0.000258802 0.000232543 0.000287402 6.74E-05 0.000265722 0.000102435 0.0002286
BovineHD0100020689 1 72217907 0.000183635 0.000259201 0.000232543 0.000287402 6.74E-05 0.000265722 0.000102435 0.0002286
BovineHD0100020706 1 72350394 0.000183792 0.000263317 0.000232543 0.000287402 6.74E-05 0.000265722 0.000102435 0.000276921
ARS-BFGL-NGS-118075 1 72442882 0.000235379 0.000350567 0.000302488 0.000289086 8.40E-05 0.000262944 0.000340078 0.000275241
ARS-BFGL-NGS-118725 1 72482979 0.000179244 0.000241611 0.00027314 0.000279328 8.40E-05 0.000247326 0.000310829 0.000275241
BovineHD0100020747 1 72514680 0.000179244 0.000242706 0.00027314 0.000279328 8.40E-05 0.000247326 0.000310829 0.000275241
ARS-BFGL-NGS-78165 1 72605572 0.00018404 0.000263069 0.00027314 0.000282869 0.000227334 0.000257613 0.000422661 0.000275241
ARS-BFGL-NGS-45476 1 72640881 0.000242481 0.000284556 0.00027716 0.000325995 0.000227334 0.000272866 0.000422661 0.000275241
BovineHD0100020803 1 72683408 0.000242481 0.000283198 0.00027716 0.000325995 0.000227334 0.000272866 0.000422661 0.000275241
ARS-BFGL-NGS-117741 1 72689874 0.000181949 0.000234996 0.00027716 0.000281364 0.000227334 0.000278586 0.000373914 0.000162072
Hapmap42521-BTA-35582 1 72736590 0.000176599 0.000242629 0.000301327 0.000283468 0.000227334 0.000293139 0.000373914 0.000186668
Hapmap43559-BTA-35576 1 72801931 0.000204101 0.000244478 0.000301327 0.000284816 0.000227334 0.000286286 0.000136271 0.0001981
ARS-BFGL-NGS-72532 1 72844496 0.000214793 0.000262509 0.000283674 0.000279917 0.000260099 0.000310623 0.000136271 0.0001981
ARS-BFGL-NGS-103884 1 72938740 0.00021456 0.000242623 0.000283674 0.000280358 0.000260099 0.000302352 0.000136271 0.0001981
BovineHD0100020931 1 73044495 0.00021456 0.000242224 0.000283674 0.000280358 0.000260099 0.000302352 0.000136271 0.0001981
ARS-BFGL-NGS-94206 1 73048145 0.000218242 0.00026433 0.000292697 0.000280248 0.000260099 0.000302352 0.000136271 0.0001981
ARS-BFGL-NGS-112042 1 73077982 0.00026124 0.000272123 0.000225029 0.000269431 0.000260099 0.000281861 0.000136271 0.0001981
ARS-BFGL-NGS-100698 1 73106447 0.000277344 0.000328627 0.000225029 0.000289683 0.000451231 0.000290045 0.000136271 0.000203711
ARS-BFGL-NGS-59448 1 73140918 0.000190142 0.000239225 0.000226434 0.000287218 0.000491469 0.000261095 0.000136271 0.000210278
BovineHD0100021007 1 73171492 0.000190142 0.000239086 0.000226434 0.000287218 0.000491469 0.000261095 0.000136271 0.000210278
ARS-BFGL-NGS-25863 1 73182063 0.000190142 0.000235494 0.000238375 0.000285348 0.000491469 0.00026967 0.000347509 0.000210278
BovineHD0100021018 1 73199899 0.000190142 0.000235567 0.000238375 0.000285348 0.000491469 0.00026967 0.000347509 0.000210278
Hapmap41511-BTA-34652 1 73239166 0.000242511 0.000267313 0.000228881 0.000285641 0.000417623 0.000289975 0.000347509 0.000210278
ARS-BFGL-NGS-40388 1 73321288 0.000249407 0.000257313 0.000228881 0.000285641 0.000417623 0.000306215 0.000235677 0.000210278
Hapmap40716-BTA-34647 1 73404401 0.000250066 0.000234742 0.000228881 0.000303351 0.000417623 0.000315018 0.000235677 0.000203711
ARS-BFGL-BAC-73 1 73429908 0.000212799 0.000225894 0.000228881 0.000303351 0.000417623 0.000315018 0.000235677 0.000203711
Hapmap52010-BTA-34646 1 73441389 0.000212799 0.000225894 0.000228881 0.000303351 0.000417623 0.000315018 0.000235677 0.000203711
ARS-BFGL-BAC-32073 1 73455754 0.000216286 0.0002225 0.000228881 0.000303351 0.000417623 0.000315018 0.000235677 0.000203711
Hapmap35151-BES4_Contig435_1199 1 73487973 0.000252245 0.00024536 0.000234442 0.000328158 0.000417623 0.00035311 0.000235677 0.000203711
BTA-34645-no-rs 1 73568389 0.000266221 0.000257551 0.000317726 0.000348486 0.000267136 0.000355137 9.76E-05 0.000208241
ARS-BFGL-NGS-39750 1 73757146 0.000295027 0.000310825 0.000317726 0.000351054 0.000267136 0.000355604 9.76E-05 0.000241483
ARS-BFGL-NGS-93288 1 73792634 0.00032137 0.000336909 0.000419229 0.000402021 0.000267136 0.000355604 9.76E-05 0.000287116
ARS-BFGL-NGS-25392 1 73821868 0.000367294 0.00037194 0.000411323 0.000446193 0.000236555 0.00033249 9.76E-05 0.000287116
Hapmap42919-BTA-35600 1 73888042 0.000425343 0.000420771 0.000411323 0.000446193 0.000236555 0.000372993 9.76E-05 0.000287116
BovineHD0100021200 1 73932713 0.000425343 0.000423311 0.000411323 0.000447953 0.000236555 0.000372993 9.76E-05 0.000446581
BTA-35631-no-rs 1 73946251 0.00023025 0.000276246 0.000238653 0.000312855 0.000236555 0.000372993 9.76E-05 0.000433584
ARS-BFGL-NGS-64511 1 73980340 0.000308134 0.000319047 0.000250489 0.000312561 0.000236555 0.000375118 9.76E-05 0.000433584
ARS-BFGL-BAC-34001 1 73984119 0.000359747 0.000356723 0.000250489 0.000312561 0.000236555 0.000375118 0.000139808 0.000433584
ARS-BFGL-NGS-114968 1 74009574 0.000346935 0.000357888 0.000267263 0.000349939 0.000236555 0.000375118 0.000139808 0.000433584
ARS-BFGL-NGS-53144 1 74046575 0.000384184 0.000366172 0.000267263 0.000349939 0.000236555 0.000387412 0.000139808 0.000433584
ARS-BFGL-NGS-23062 1 74075179 0.00048325 0.000474406 0.000267263 0.000348261 0.000236555 0.000431504 0.000139808 0.000456493
BovineHD0100021254 1 74141837 0.00048325 0.000473323 0.000267263 0.000348261 0.000236555 0.000431504 0.000139808 0.000457309
ARS-BFGL-NGS-32169 1 74197805 0.000412356 0.000381305 0.000374405 0.000304241 0.000236555 0.000380674 0.000146928 0.000431462
ARS-BFGL-BAC-36572 1 74219065 0.000405439 0.000329534 0.000374405 0.000304241 0.000236555 0.000376616 0.000146928 0.000431462
BTA-35628-no-rs 1 74282462 0.000376311 0.00034201 0.000374405 0.000309732 0.00026909 0.000420881 0.0001487 0.000439546
UA-IFASA-4774 1 74325400 0.000375508 0.000332647 0.000374405 0.000309161 0.000368811 0.000407402 0.0001487 0.000439546
ARS-BFGL-NGS-114627 1 74355653 0.000384138 0.0003406 0.000364454 0.000298367 0.000405804 0.000425334 0.0001487 0.000439546
BovineHD0100021321 1 74378688 0.000384138 0.000340078 0.000364454 0.000298367 0.000405804 0.000425334 0.0001487 0.000439546
ARS-BFGL-NGS-7099 1 74459840 0.000449605 0.000376552 0.000483897 0.000303616 0.000405804 0.000428658 0.0001487 0.000452143
BovineHD0100021347 1 74481664 0.000451 0.000376942 0.000483897 0.000303616 0.000405804 0.000428658 0.0001487 0.000369839
BovineHD0100021364 1 74555576 0.000454397 0.00037763 0.000483897 0.000303616 0.000405804 0.000428658 0.0001487 0.000384436
Hapmap38109-BTA-36588 1 74581903 0.000472498 0.000382296 0.00050488 0.000305692 0.000405804 0.000428658 0.0001487 0.000384436
BovineHD0100021430 1 74673222 0.000472498 0.000382616 0.000496594 0.000305692 0.000405804 0.000428658 0.0001487 0.000384436
BovineHD0100021450 1 74713515 0.000472498 0.000381977 0.000496594 0.000305692 0.000405804 0.000425707 0.0001487 0.000384436
BTA-36593-no-rs 1 74751227 0.000537771 0.000450765 0.000481471 0.000434238 0.000569631 0.000506951 0.002049841 0.000386167
ARS-BFGL-NGS-37438 1 75146323 0.000414776 0.000329921 0.000335526 0.000395706 0.000500129 0.000410004 0.000340642 0.000360447
ARS-BFGL-NGS-81861 1 75171303 0.000424367 0.000335578 0.000343984 0.000395706 0.000500129 0.000410004 0.000340642 0.000360447
Hapmap39889-BTA-114934 1 75227225 0.000473563 0.000376958 0.000371052 0.000343297 0.000500129 0.000410004 0.000340642 0.000422176
Hapmap51396-BTA-114937 1 75258338 0.000511561 0.000396689 0.000303844 0.000396123 0.000500129 0.00040174 0.000340642 0.000422176
ARS-BFGL-NGS-37067 1 75301239 0.000470114 0.000445841 0.000274774 0.000354722 0.000500129 0.000406177 0.000657499 0.00048869
Hapmap60658-rs29025870 1 75328281 0.000468687 0.000444267 0.000273271 0.000329257 0.000484736 0.000412875 0.000657499 0.00048869
BovineHD0100021666 1 75340990 0.00046985 0.00044445 0.000273271 0.000329257 0.000484736 0.000412875 0.000657499 0.00048869
Hapmap51567-BTA-17154 1 75363231 0.000469959 0.000475145 0.000355167 0.000336715 0.000484736 0.000411457 0.000657499 0.000525873
Hapmap35190-BES10_Contig762_2071 1 75433980 0.000481762 0.000486771 0.000331284 0.000356871 0.000488094 0.000545453 0.000657499 0.00080365
ARS-BFGL-NGS-72713 1 75494744 0.00047604 0.00047638 0.000331284 0.000348246 0.000488094 0.000469384 0.000657499 0.000793694
Hapmap25308-BTA-153014 1 75505402 0.000614173 0.000611665 0.000505885 0.000498868 0.001263388 0.000493723 0.000340642 0.000959934
BovineHD0100021731 1 75555476 0.000614173 0.000619235 0.000505885 0.000498868 0.001263388 0.000493723 0.000476704 0.000959934
ARS-BFGL-NGS-116528 1 75566470 0.000636218 0.000709783 0.000911894 0.000521841 0.001263388 0.000533239 0.000476704 0.000949646
ARS-BFGL-NGS-34525 1 75588102 0.000413595 0.000466933 0.000346665 0.000446398 0.000235314 0.000467742 0.000330463 0.000649615
BovineHD0100021752 1 75612017 0.000413595 0.000466792 0.000346665 0.000446398 0.000235314 0.000467742 0.000330463 0.000718202
ARS-BFGL-NGS-15456 1 75618069 0.000484255 0.000538226 0.000346665 0.000453307 0.000235314 0.000484669 0.000330463 0.000734447
BovineHD0100021760 1 75631479 0.00048565 0.0005392 0.000346665 0.000453307 0.000235314 0.000484669 0.000211641 0.000508773
ARS-BFGL-BAC-31478 1 75691167 0.000482949 0.000527052 0.000284337 0.00044341 0.000495948 0.000499283 0.000392738 0.000605775
Hapmap39961-BTA-100527 1 75796077 0.000529914 0.000492012 0.000324154 0.000423381 0.000725306 0.000506248 0.000392738 0.000541924
BovineHD0100021814 1 75852328 0.000529914 0.00048971 0.000324154 0.000423381 0.000725306 0.000506248 0.000392738 0.000541924
Hapmap59172-rs29012834 1 75880996 0.000540522 0.000480684 0.000324154 0.000440835 0.000743877 0.000496185 0.000606228 0.000549112
BovineHD0100021825 1 75906630 0.000540747 0.000480887 0.000324154 0.000440835 0.000743877 0.000497096 0.000606228 0.000543119
BovineHD0100021876 1 76092618 0.000540747 0.000480565 0.000324154 0.000440835 0.000743877 0.000497096 0.000606228 0.000543119
BovineHD0100021922 1 76182967 0.000540747 0.000480194 0.000324154 0.000440835 0.000743877 0.000497096 0.0004478 0.000392647
BovineHD0100021932 1 76215408 0.000540747 0.000481983 0.000324154 0.000440835 0.000743877 0.000497096 0.0004478 0.000328609
ARS-BFGL-NGS-64672 1 76248393 0.000535177 0.000468074 0.000339706 0.000468686 0.00074621 0.000489938 0.0004478 0.000328609
Hapmap42898-BTA-28764 1 76295386 0.000536256 0.000476203 0.000339706 0.000468686 0.00074621 0.000472493 0.0004478 0.00033116
BTA-28763-no-rs 1 76331663 0.000509411 0.000463376 0.000319406 0.000474611 0.000724856 0.000444004 0.000405552 0.000947334
BTA-95655-no-rs 1 76378326 0.000482432 0.000441477 0.000319406 0.00047256 0.000495498 0.000440427 0.000232721 0.000315857
ARS-BFGL-NGS-30137 1 76378436 0.00044338 0.000393562 0.000300951 0.000445482 0.000304367 0.000449549 0.000232721 0.000307107
ARS-BFGL-NGS-41839 1 76416854 0.000436899 0.000413608 0.000300951 0.000399749 0.000304367 0.000431175 0.000232721 0.000263294
ARS-BFGL-BAC-31487 1 76471373 0.000544782 0.000527154 0.00060439 0.000421015 0.000482607 0.000486808 0.000232721 0.000263294
Hapmap44063-BTA-36599 1 76622415 0.000525612 0.000506046 0.000820603 0.000474118 0.000482607 0.000484265 0.000232721 0.000263294
ARS-BFGL-NGS-1406 1 76645192 0.000532471 0.000500542 0.000743134 0.000490205 0.000482607 0.000441038 0.000232721 0.000261505
BTA-95639-no-rs 1 76709967 0.000496173 0.000486029 0.000486159 0.000464409 0.000482607 0.000440955 0.000368517 0.000415826
BTA-95638-no-rs 1 76739280 0.000500851 0.000491506 0.000486159 0.000464409 0.000482607 0.000437326 0.000368517 0.000415826
BovineHD0100022137 1 76771666 0.000500092 0.000487269 0.000486159 0.000464409 0.000482607 0.000437326 0.000368517 0.000381533
ARS-BFGL-BAC-31482 1 76792695 0.000551738 0.000530394 0.000486159 0.00053027 0.000482607 0.000437869 0.000429516 0.000605583
BTA-18708-no-rs 1 76876908 0.000502362 0.000565694 0.000486159 0.00053027 0.000475939 0.00041659 0.000512174 0.0004781
Hapmap50334-BTA-36619 1 76938175 0.000500915 0.000565337 0.000486159 0.00054752 0.000475939 0.00041659 0.000512174 0.000498677
ARS-BFGL-NGS-34347 1 76994474 0.000430337 0.00051921 0.000507528 0.000538986 0.000475939 0.000398348 0.000522736 0.000283562
BovineHD4100000446 1 77184401 0.000430337 0.000518917 0.000507528 0.000538986 0.000475939 0.000398348 0.000522736 0.000283562
BTA-36608-no-rs 1 77189851 0.000406763 0.000495137 0.000470618 0.00051345 0.000475939 0.000399223 0.000522736 0.000260718
Hapmap44231-BTA-36623 1 77207875 0.000412393 0.000536267 0.000425055 0.000498238 0.000475939 0.000432685 0.000535411 0.000283343
BTA-36624-no-rs 1 77248361 0.000417301 0.00053823 0.000348237 0.000525302 0.000475939 0.000432685 0.000535411 0.000283343
Hapmap34720-BES7_Contig462_688 1 77282369 0.000425595 0.000517343 0.000313881 0.000520447 0.000475939 0.000431734 0.000535411 0.000283343
ARS-BFGL-NGS-4661 1 77322075 0.000468089 0.000584215 0.000345513 0.0005598 0.000545442 0.000453557 0.000535411 0.000283343
ARS-BFGL-NGS-92711 1 77442952 0.000453982 0.000581832 0.000450263 0.00065283 0.000545442 0.000453492 0.000535411 0.000283343
BovineHD0100022312 1 77463246 0.000453971 0.00058145 0.000450263 0.00065283 0.000545442 0.000453492 0.000226784 0.000283343
Hapmap42923-BTA-36604 1 77485396 0.000631922 0.000662716 0.000893762 0.000805388 0.000769901 0.000503097 0.000226784 0.000345071
ARS-BFGL-BAC-34664 1 77559630 0.000578545 0.00063704 0.000482913 0.00058962 0.000737998 0.00051126 0.000226784 0.000345071
ARS-BFGL-NGS-80187 1 77606842 0.000579334 0.000654623 0.000444493 0.000524032 0.000737998 0.00050435 0.000226784 0.000345071
BovineHD0100022381 1 77696214 0.000579334 0.000654649 0.000444493 0.000524032 0.000737998 0.000499081 0.000226784 0.000368813
Hapmap41244-BTA-36610 1 77889364 0.000546221 0.000620585 0.00046508 0.0005175 0.000596751 0.000516719 0.000226784 0.000598146
BovineHD0100022431 1 77928378 0.000546221 0.000621434 0.00046508 0.0005175 0.000596751 0.000516719 0.000226784 0.000598146
Hapmap48729-BTA-36615 1 77983959 0.000546221 0.000621369 0.00046508 0.0005175 0.000596751 0.000520463 0.000226784 0.000598146
Hapmap58919-rs29009958 1 78034231 0.00050724 0.000575373 0.00046508 0.0005175 0.000681698 0.000536533 0.000226784 0.000598146
BovineHD0100022472 1 78061127 0.00050724 0.000575395 0.00046508 0.0005175 0.000681698 0.000536533 0.000226784 0.000591579
ARS-BFGL-NGS-56146 1 78088393 0.000608977 0.000639162 0.00058078 0.000601971 0.000681698 0.000553933 0.000121165 0.000591579
Hapmap39375-BTA-112108 1 78449548 0.000565314 0.000540754 0.000493734 0.000477636 0.000799318 0.000546797 0.000121165 0.000546095
Hapmap47180-BTA-112104 1 78511271 0.000694016 0.000645741 0.000819004 0.000515351 0.000799318 0.000581972 0.000121165 0.000754824
BovineHD0100022618 1 78571031 0.000694016 0.000645006 0.000819004 0.000515351 0.000799318 0.000581972 3.85E-05 0.000576661
ARS-BFGL-NGS-13617 1 78637787 0.000655865 0.000583882 0.000819004 0.000515351 0.000725331 0.000592064 3.85E-05 0.000690265
Hapmap26500-BTA-37512 1 78763254 0.00058454 0.000564295 0.00064422 0.000468677 0.000739232 0.000546165 0.000249745 0.000610684
ARS-BFGL-BAC-31500 1 78791994 0.000546159 0.000577271 0.000673131 0.000496259 0.000739232 0.000521459 0.000249745 0.000610684
BTA-37493-no-rs 1 78826926 0.000548558 0.000575711 0.000807521 0.000579127 0.000739232 0.000524532 0.000439859 0.000761337
BovineHD0100022703 1 78879672 0.000548558 0.000575885 0.000807521 0.000579127 0.000744799 0.000524532 0.000439859 0.000737425
BTB-00034886 1 78904951 0.000606334 0.00064728 0.001042582 0.000588986 0.000744799 0.000637605 0.000439859 0.000737425
ARS-BFGL-NGS-47287 1 78964672 0.000440731 0.000504502 0.001024127 0.000588986 0.000744799 0.000493179 0.000439859 0.000593392
ARS-BFGL-NGS-119431 1 78986953 0.000406355 0.000513246 0.000651986 0.000578144 0.000744799 0.000496913 0.000439859 0.000430245
ARS-BFGL-BAC-33415 1 79009807 0.000415699 0.000567876 0.000641575 0.000516467 0.000635581 0.000413602 0.000439859 0.000535635
BTB-00034743 1 79034999 0.00041111 0.000510405 0.000575213 0.000493645 0.000635581 0.000445736 0.000439859 0.000458475
Hapmap43564-BTA-36647 1 79058798 0.000447189 0.000475643 0.000575213 0.000510083 0.000459152 0.000431639 0.000228621 0.000478583
BovineHD0100022753 1 79088074 0.000447189 0.000473137 0.000575213 0.000510083 0.000459152 0.000431639 0.000228621 0.000506642
BTB-00034692 1 79109155 0.000391523 0.000472085 0.000483288 0.000526284 0.000459152 0.000445857 0.000271828 0.000478916
Hapmap40722-BTA-36642 1 79143280 0.000427562 0.000505654 0.000459734 0.000528278 0.000459152 0.00047946 8.17E-05 0.000459199
BTA-112299-no-rs 1 79169547 0.000554387 0.00057174 0.00073814 0.00059345 0.000459152 0.000497716 8.17E-05 0.000390612
ARS-BFGL-NGS-111725 1 79274441 0.00055378 0.000579673 0.00073814 0.000586262 0.000459152 0.00048068 8.17E-05 0.000494347
ARS-BFGL-NGS-25522 1 79324497 0.000631486 0.000632409 0.000963165 0.000586262 0.000544099 0.000526952 8.17E-05 0.000861551
BTB-00034522 1 79359163 0.000631486 0.000632409 0.000798687 0.000546989 0.000474597 0.000499952 8.17E-05 0.000861551
BTB-00034294 1 79498250 0.000576257 0.000594739 0.000790835 0.000635054 0.000474597 0.000558082 8.17E-05 0.001059474
Hapmap27043-BTA-36631 1 79501059 0.000650516 0.00062128 0.000790835 0.000576373 0.000474597 0.000569343 8.17E-05 0.000831667
BTB-00034221 1 79591551 0.000638413 0.000620792 0.000790835 0.000688896 0.000474597 0.000584842 8.17E-05 0.000831667
Hapmap51218-BTA-36630 1 79629427 0.000570007 0.000566308 0.000531376 0.000542072 0.000767829 0.000654765 8.17E-05 0.000615618
BovineHD0100022920 1 79665652 0.000567683 0.000563126 0.000531376 0.000542072 0.000767829 0.000654765 8.17E-05 0.000615618
BTB-00034202 1 79671395 0.00059606 0.000564717 0.000531376 0.000542072 0.000767829 0.000693095 8.17E-05 0.0006133
Hapmap49586-BTA-36632 1 79700956 0.000542952 0.000539739 0.000468583 0.000448471 0.000751209 0.00055879 8.17E-05 0.000531694
ARS-BFGL-NGS-106728 1 79755519 0.000503232 0.000458942 0.000389308 0.000417635 0.000751209 0.000521374 8.17E-05 0.000440557
ARS-BFGL-NGS-24966 1 79780029 0.000475692 0.00043646 0.000390247 0.000399442 0.000292493 0.000536901 8.17E-05 0.000378829
ARS-BFGL-NGS-68451 1 79841328 0.000385769 0.000408809 0.00032542 0.000362418 0.000292493 0.000513651 8.17E-05 0.000378829
ARS-BFGL-NGS-113198 1 79880934 0.000359108 0.000375491 0.000343155 0.000359514 0.000292493 0.000527268 0.000111053 0.000382639
Hapmap51438-BTA-37566 1 79904055 0.000403882 0.000385192 0.000432257 0.000338649 0.000270162 0.000533924 0.000111053 0.000382639
ARS-BFGL-NGS-111888 1 79961896 0.000402036 0.000392411 0.000426844 0.000330996 0.000270162 0.000527041 0.000111053 0.000460102
BTB-00036018 1 80019442 0.000499936 0.000471328 0.000638025 0.000337586 0.000270162 0.000529676 0.000111053 0.000460102
ARS-BFGL-NGS-100951 1 80063107 0.000530116 0.000463507 0.000650721 0.000394767 0.000270162 0.000521406 0.000111053 0.000410064
BTA-37567-no-rs 1 80103951 0.000475579 0.000475188 0.000384731 0.000489602 0.000728878 0.000492067 0.000111053 0.000340853
Hapmap41250-BTA-38429 1 80140397 0.000571583 0.00054809 0.000384731 0.000489602 0.00097693 0.000508234 0.000111053 0.000315133
ARS-BFGL-NGS-38958 1 80198903 0.000501161 0.000480788 0.000336604 0.000381556 0.000929147 0.000511452 0.000111053 0.000280733
ARS-BFGL-NGS-22536 1 80269992 0.000442477 0.000505145 0.000336604 0.000394115 0.000929147 0.000477899 0.000111053 0.000519078
BovineHD0100023116 1 80348601 0.000442477 0.000504493 0.000336604 0.000394115 0.000929147 0.000477899 0.000348696 0.000529197
BTB-00036138 1 80349645 0.000444185 0.000471466 0.000263359 0.000391855 0.000470431 0.000479161 0.000348696 0.000529197
Hapmap50131-BTA-85559 1 80427462 0.000365578 0.000430014 0.000357664 0.000367049 0.000470431 0.000420898 0.000825307 0.000615198
BovineHD0100023133 1 80450158 0.000367903 0.000431711 0.000357664 0.000356267 0.000470431 0.000419988 0.000825307 0.0004906
ARS-BFGL-NGS-103850 1 80470951 0.000367903 0.000431711 0.000357664 0.000356267 0.000470431 0.000419988 0.000825307 0.0004906
BovineHD0100023146 1 80528858 0.000367903 0.000430762 0.000357664 0.000356267 0.000470431 0.000419988 0.000825307 0.000401437
ARS-BFGL-NGS-19741 1 80548510 0.000386139 0.000442234 0.000328664 0.000390876 0.000385484 0.000412053 0.000350022 0.001049585
BovineHD0100023165 1 80581214 0.000386139 0.000440798 0.000328664 0.000390876 0.000385484 0.000412053 0.000983736 0.000490919
ARS-BFGL-NGS-1514 1 80612046 0.000327813 0.000364749 0.000229764 0.000335593 0.000176977 0.000387405 0.000746093 0.000449767
BovineHD0100023186 1 80641891 0.000325488 0.000364749 0.000229764 0.000335593 0.000176977 0.000387405 0.000746093 0.00035998
ARS-BFGL-NGS-79990 1 80661482 0.00035039 0.000392595 0.000428788 0.000335593 0.000504631 0.000341623 0.00011238 0.00031355
BovineHD0100023210 1 80699233 0.00035039 0.000392846 0.000428788 0.000335593 0.000504631 0.000341623 0.00011238 0.00031355
BTA-38441-no-rs 1 80875014 0.000298237 0.000318942 0.000241987 0.000291048 0.000469369 0.000343449 0.00011238 0.000321171
ARS-BFGL-NGS-44794 1 80896616 0.000291494 0.000308905 0.000241987 0.000291048 0.000469369 0.000318963 0.00011238 0.000321171
BTA-39497-no-rs 1 80923184 0.000288508 0.000305491 0.000241987 0.000291048 0.000469369 0.000316134 0.00011238 0.000321171
BTA-38445-no-rs 1 80923799 0.000306737 0.000304522 0.000241987 0.000291048 0.000469369 0.000295137 0.00011238 0.000321171
BTA-01205-rs29012172 1 80945924 0.000306737 0.0003164 0.000241987 0.000291048 0.000469369 0.00036932 0.00011238 0.000321171
Hapmap41856-BTA-39501 1 80954159 0.000210593 0.000252973 0.000263254 0.000253408 0.000141715 0.000283939 0.00011238 0.000280019
ARS-BFGL-NGS-26946 1 80974985 0.000217266 0.000245263 0.000263254 0.000253408 0.000141715 0.000287066 0.00011238 0.000280019
BTB-00037326 1 81006433 0.00021433 0.000241926 0.000263254 0.000253408 0.000141715 0.000287066 6.92E-05 0.000228578
Hapmap43250-BTA-37524 1 81018906 0.000207006 0.000247182 0.000263254 0.000253408 0.000141715 0.000264944 6.92E-05 0.000228578
BTB-00035080 1 81044806 0.000237161 0.000263474 0.000263254 0.000253408 0.000141715 0.000264944 6.92E-05 0.000228578
BTA-37523-no-rs 1 81072227 0.000229048 0.00027749 0.000241108 0.000244509 0.000332847 0.000243937 7.66E-05 0.000222279
Hapmap44539-BTA-37518 1 81099711 0.000217743 0.000251491 0.000241108 0.000241972 0.000332847 0.000239812 7.66E-05 0.000222279
Hapmap53238-rs29021199 1 81116064 0.000194494 0.000227508 0.000241108 0.000241972 0.000332847 0.000239812 7.66E-05 0.000222279
UA-IFASA-6360 1 81118415 0.000194622 0.000211723 0.000241108 0.000241326 0.000332847 0.000239812 7.66E-05 0.000221032
Hapmap47934-BTA-38431 1 81160609 0.000174133 0.000194414 0.000241108 0.000235955 0.000332847 0.000226487 0.000230977 0.00013761
ARS-BFGL-NGS-17054 1 81161710 0.000173944 0.000195224 0.000200508 0.000235955 0.000332847 0.000227445 0.000230977 0.00013761
BTA-39510-no-rs 1 81189448 0.000194584 0.000208799 0.000200508 0.000235955 0.000332847 0.000227445 0.000230977 0.00013761
ARS-BFGL-NGS-96340 1 81209053 0.00020503 0.000203226 0.000160197 0.00023508 0.000332847 0.000256273 0.000230977 0.000140876
BTA-39532-no-rs 1 81239683 0.000197387 0.000203014 0.000160197 0.00023508 0.000332847 0.000256273 0.000230977 0.000164482
Hapmap49149-BTA-39529 1 81271586 0.000197387 0.000201922 0.000160197 0.00023508 0.000332847 0.000253022 0.000230977 0.000164482
BovineHD0100023365 1 81317426 0.000197387 0.000201922 0.000160197 0.00023508 0.000332847 0.000253022 0.000230977 0.000164482
Hapmap14994-rs29012500 1 81345283 0.00022199 0.000206577 0.000218198 0.00023471 0.000332847 0.000250722 0.000230977 0.000164482
ARS-BFGL-NGS-78633 1 81373204 0.000247483 0.000209359 0.000217692 0.000256064 0.000141715 0.000236872 0.000230977 0.000164482
ARS-BFGL-NGS-112626 1 81458625 0.000229066 0.000207377 0.000217692 0.000256064 0.000141715 0.00024179 0.000230977 0.000164482
BovineHD0100023420 1 81522246 0.000229066 0.000207208 0.000217692 0.000256064 0.000141715 0.00024179 0.000230977 0.000164482
BTA-39503-no-rs 1 81540249 0.000220595 0.000196909 0.000206092 0.000256064 0.000141715 0.000241917 0.000230977 0.000164482
ARS-BFGL-NGS-106454 1 81623098 0.000205061 0.000179985 0.000206092 0.000221131 0.000141715 0.000256384 0.000230977 0.000164482
BovineHD0100023464 1 81654186 0.000205061 0.000180256 0.000206092 0.000221131 0.000141715 0.000256384 0.000230977 0.000164482
ARS-BFGL-NGS-116286 1 81656974 0.000185308 0.000173638 0.00014809 0.000206756 0.000141715 0.000256384 0.000230977 0.000164482
ARS-BFGL-NGS-71379 1 81702230 0.000181356 0.000174568 0.00014809 0.000189345 0.000141715 0.000273345 0.000230977 0.000148655
Hapmap42929-BTA-39525 1 81735566 0.000209721 0.000169527 0.00014809 0.000189345 0.000141715 0.00030992 0.000230977 0.000148655
BTA-39523-no-rs 1 81760654 0.000175582 0.000175693 0.00014809 0.000189345 0.000141715 0.000342094 0.000230977 0.000148655
BTA-39521-no-rs 1 81790858 0.000175582 0.000175158 0.000129635 0.000187353 0.000141715 0.000357791 0.000249083 0.000152202
BTA-39518-no-rs 1 81831778 0.000165791 0.00017431 0.000129635 0.000182671 0.000141715 0.000275537 0.000149023 0.000165062
ARS-BFGL-NGS-56254 1 81859735 0.000171679 0.000191899 0.000163469 0.000198526 0.000141715 0.000286954 0.000149023 0.000165062
Hapmap51440-BTA-39517 1 81894812 0.00017185 0.000191899 0.000163469 0.00019926 0.000141715 0.000286954 0.000149023 0.000165062
BovineHD0100023533 1 81933912 0.00017185 0.000191899 0.000163469 0.00019926 0.000141715 0.000286954 0.000149023 0.000165062
BovineHD0100023541 1 81970843 0.00017185 0.000191899 0.000163469 0.00019926 0.000141715 0.000286954 0.000149023 0.000165062
BTB-01187540 1 82007029 0.00014932 0.00019053 0.000163469 0.000208843 0.000141715 0.000273781 0.000149023 0.000143003
Hapmap55227-rs29009709 1 82032365 0.00014932 0.000183743 0.000196002 0.000215112 0.000141715 0.00024791 0.000149023 0.000143003
BTB-01777594 1 82059960 0.000139382 0.000169424 0.000196002 0.000215112 0.000141715 0.000221984 0.000149023 0.000143003
Hapmap47824-BTA-107197 1 82147822 0.00017681 0.000176213 0.000226264 0.000218489 0.000141715 0.000221864 0.000160905 0.000143003
Hapmap53346-ss46526210 1 82176939 0.000195929 0.000183058 0.00024882 0.000210245 0.000141715 0.000220863 0.000160905 0.000143003
BTB-01187418 1 82261456 0.000181642 0.000174681 0.000587161 0.000265995 0.000102171 0.000183707 0.000160905 0.000143003
BovineHD0100023625 1 82279939 0.000181642 0.000174681 0.000587161 0.000265995 0.000102171 0.000183707 0.000160905 0.000141071
ARS-BFGL-NGS-50379 1 82292403 0.000206893 0.000195441 0.000387104 0.000265916 0.000167701 0.000185564 0.000160905 0.000140633
Hapmap54984-rs29020611 1 82338088 0.000204375 0.000185771 0.000299135 0.000231056 0.000167701 0.000184145 0.000160905 0.000140633
BTB-01187109 1 82436081 0.000255257 0.000218855 0.000415138 0.000234981 0.002556845 0.000179667 0.000160905 0.000140633
BTA-107196-no-rs 1 82468782 0.000230329 0.000234956 0.000415138 0.000241377 0.000263267 0.00018979 0.000160905 0.000140633
BTB-00035766 1 82510970 0.000255925 0.000241195 0.000486802 0.000257834 0.000263267 0.000202171 0.000106587 0.000130075
BTA-38502-no-rs 1 82546418 0.000201938 0.000176715 0.00048632 0.000249397 0.000263267 0.000202171 0.000106587 0.000110785
Hapmap42233-BTA-49670 1 82559884 0.000221145 0.00022704 0.000307341 0.000229317 0.000263267 0.000203214 0.000106587 0.000110785
ARS-BFGL-NGS-19217 1 82680131 0.000229043 0.000194484 0.000277034 0.000231291 0.000263267 0.000203347 0.000106587 0.0001059
Hapmap30916-BTA-91383 1 82702231 0.000210488 0.000171977 0.000283789 0.000232638 0.000263267 0.000200029 0.000106587 0.0001059
ARS-BFGL-NGS-111849 1 82725824 0.000205207 0.000166427 0.00029643 0.000236194 0.000263267 0.000207333 0.000106587 0.0001059
BTB-01059241 1 82787221 0.000230536 0.000193992 0.000417606 0.000236878 0.000263267 0.000212811 0.000106587 0.000109237
Hapmap49142-BTA-38495 1 82834398 0.000212248 0.000181179 0.000417606 0.000236878 0.000439696 0.000201911 0.000106587 0.000121834
BovineHD0100023769 1 82852871 0.000210698 0.000180936 0.000417606 0.000236878 0.000439696 0.000201911 0.000106587 0.000121834
ARS-BFGL-NGS-14913 1 82951366 0.000200988 0.000186468 0.000417606 0.000236878 0.000439696 0.000201911 0.000106587 0.000121834
BovineHD0100023796 1 82969480 0.000200988 0.000186468 0.000417606 0.000236878 0.000439696 0.000201911 0.000106587 0.000121834
ARS-BFGL-NGS-68869 1 83006326 0.000189735 0.000184749 0.000276938 0.000224272 0.000439696 0.000245295 0.000106587 0.000121834
ARS-BFGL-NGS-98669 1 83030921 0.000208592 0.000187168 0.000276938 0.000224272 0.000439696 0.000266586 0.000106587 0.000121834
ARS-BFGL-NGS-27316 1 83081849 0.00020737 0.00018779 0.000226187 0.000216958 0.000439696 0.000233269 0.000106587 0.000121834
BovineHD0100023831 1 83099963 0.00020737 0.00018779 0.000226187 0.000216958 0.000439696 0.000233269 0.000106587 0.000127249
Hapmap40421-BTA-39479 1 83110583 0.000202952 0.000185619 0.000227192 0.000219048 0.000439696 0.000233269 0.000106587 0.000127249
ARS-BFGL-NGS-69661 1 83132079 0.000242591 0.000210184 0.000335927 0.000239888 0.000439696 0.000237511 0.000106587 0.000127249
BTB-00037209 1 83154570 0.000242591 0.000210845 0.000335927 0.000239888 0.000439696 0.000238035 0.000106587 0.000127249
BovineHD0100023849 1 83160726 0.000242591 0.000210845 0.000335927 0.000239888 0.000439696 0.000238035 0.000106587 0.000127249
BTA-39489-no-rs 1 83178207 0.000247993 0.000210983 0.000335927 0.000239888 0.000439696 0.000238035 0.000106587 0.000127249
ARS-BFGL-NGS-64298 1 83212365 0.000247384 0.000210448 0.000306927 0.000239888 0.000263267 0.000243557 0.000106587 0.000127249
ARS-BFGL-NGS-2950 1 83267242 0.000267345 0.000211754 0.000306927 0.000245747 0.000257341 0.000251175 0.000106587 0.000119812
BTB-00036349 1 83316586 0.000265912 0.000208894 0.000306927 0.000245747 0.000209558 0.000270166 0.000157969 0.000130384
ARS-BFGL-NGS-5044 1 83368535 0.000252122 0.000212288 0.000306927 0.000246203 0.000209558 0.000274636 0.000157969 0.000130384
BovineHD0100023894 1 83372597 0.000252122 0.000212482 0.000306927 0.000246203 0.000209558 0.000274636 0.000157969 0.000134315
ARS-BFGL-NGS-35667 1 83402539 0.000251545 0.000220802 0.000306927 0.000246203 0.000209558 0.000269768 0.000194529 0.000342497
ARS-BFGL-NGS-64789 1 83458884 0.000271308 0.000239844 0.000271696 0.000256795 0.000438916 0.000292504 0.000194529 0.000342497
BTB-01764839 1 83672872 0.000289356 0.000257289 0.000695357 0.000253368 0.000438916 0.000292504 0.000194529 0.000342497
ARS-BFGL-NGS-116572 1 83838758 0.000237813 0.000222187 0.00022168 0.000228262 0.000438916 0.000245137 0.000194529 0.000136736
Hapmap39022-BTA-38447 1 83859398 0.000236167 0.000222231 0.00022168 0.000228262 0.000438916 0.000240798 0.000194529 0.000136736
Hapmap41527-BTA-38460 1 83936851 0.000273801 0.000228905 0.00022168 0.00022852 0.000438916 0.000254779 0.000194529 0.000136736
Hapmap40527-BTA-38457 1 84111692 0.000242309 0.000223151 0.000194613 0.00022852 0.000421168 0.000239626 0.000194529 0.00013374
Hapmap52416-rs29016842 1 84175752 0.00024872 0.000212096 0.000194613 0.000199985 0.000421168 0.00026408 0.000194529 0.000106487
BTB-01915967 1 84227252 0.000231835 0.000210317 0.000194613 0.000199186 0.000421168 0.000243959 0.000181855 0.000106487
Hapmap57391-rs29026905 1 84269107 0.000235136 0.000219923 0.000600622 0.000200915 0.000421168 0.000260022 0.000247411 0.000106487
ARS-BFGL-NGS-104692 1 84321230 0.000237335 0.00020708 0.000198024 0.000200879 0.000421168 0.000260704 0.000247411 0.000108251
BTB-00036444 1 84345904 0.000223286 0.000210425 0.000204906 0.000200726 0.00019181 0.000255176 0.000247411 0.000156112
BTB-00037801 1 84396256 0.000224674 0.000216645 0.000204906 0.000200726 0.00019181 0.000255176 0.000247411 0.000156112
BTB-01702174 1 84424501 0.000243928 0.000200933 0.000259139 0.000213506 0.00019181 0.000258246 0.000278555 0.000156112
BTB-01702150 1 84446080 0.000243249 0.000209758 0.000394476 0.000214231 0.00019181 0.000263295 0.000278555 0.000156112
BTA-39546-no-rs 1 84485753 0.000245238 0.000208807 0.000394476 0.000214231 0.00019181 0.000262519 0.000278555 0.000156112
ARS-BFGL-NGS-22690 1 84559546 0.000259089 0.000203885 0.000394476 0.000214231 0.00019181 0.000262519 0.000278555 0.000156112
BTB-01431374 1 84580772 0.000252378 0.000206479 0.000259139 0.000214231 0.00019181 0.000263297 0.000278555 0.000156112
ARS-BFGL-NGS-4047 1 84614199 0.000344678 0.000222207 0.000289467 0.000235036 0.00019181 0.000308039 0.000348968 0.000167559
BovineHD0100024246 1 84636563 0.000349328 0.000222294 0.000289467 0.000235036 0.00019181 0.000308039 0.000348968 0.000194398
Hapmap47779-BTA-92798 1 84705191 0.000339422 0.000223107 0.000317002 0.000240447 0.000319231 0.000298257 0.000348968 0.000194398
Hapmap38311-BTA-39536 1 84790848 0.000384633 0.000230762 0.000317002 0.000234081 0.000319231 0.000296459 0.000348968 0.000194398
Hapmap44071-BTA-39540 1 84850448 0.000467246 0.000300231 0.000756845 0.000274091 0.000404178 0.000310743 0.000348968 0.000194398
ARS-BFGL-NGS-118640 1 84944278 0.000430682 0.000267781 0.000342169 0.00026764 0.000404178 0.000323038 0.000348968 0.000194398
BTB-00038173 1 84991511 0.000523706 0.000288552 0.000342169 0.00026764 0.000793065 0.000420508 0.000348968 0.000194398
BTA-39548-no-rs 1 85151862 0.000579028 0.00030017 0.000350875 0.000237102 0.000872154 0.000352517 0.000348968 0.000194398
BovineHD0100024368 1 85166589 0.000579028 0.00030017 0.000350875 0.000237102 0.000872154 0.000352517 0.000348968 0.000153245
BTB-00038398 1 85178385 0.000579028 0.00030017 0.000486212 0.000241641 0.000872154 0.000352517 0.000348968 0.000153245
BovineHD4100000493 1 85210679 0.000579028 0.000300487 0.000486212 0.000241641 0.000872154 0.000352517 0.000348968 0.000153245
Hapmap55404-rs29024815 1 85294656 0.00068423 0.000325013 0.000781369 0.00037376 0.000899137 0.000354183 0.000348968 0.000153245
Hapmap40730-BTA-40453 1 85456324 0.000644024 0.000329973 0.000781369 0.000373029 0.000899137 0.000354183 0.000348968 0.000153245
Hapmap33711-BTA-124326 1 85525315 0.00076394 0.000338081 0.000626247 0.000370873 0.000899137 0.000336032 0.000380671 0.000294969
BovineHD0100024466 1 85606216 0.000762846 0.000340198 0.000626247 0.000370873 0.000899137 0.000336032 0.000855956 0.000337515
BTB-00038446 1 85620319 0.000590937 0.000283961 0.00043316 0.000319878 0.000899137 0.000336032 0.000855956 0.000337515
ARS-BFGL-NGS-117410 1 85671043 0.000490177 0.000306298 0.000402951 0.000365682 0.001128495 0.000342769 0.000804574 0.000341988
Hapmap42933-BTA-40454 1 85731453 0.000433051 0.000334739 0.000402951 0.000368295 0.001128495 0.000394034 0.000804574 0.000187667
BovineHD0100024518 1 85766744 0.000434344 0.000338579 0.000402951 0.000389305 0.001128495 0.000394034 0.000329289 0.000191407
ARS-BFGL-NGS-54077 1 85911356 0.000407088 0.000293965 0.000262694 0.000272514 0.000947722 0.000343625 0.000329289 0.000191407
BTB-00037084 1 86029442 0.00037718 0.000270475 0.000260685 0.000272514 0.000809533 0.000309073 0.000263733 0.000191407
BovineHD0100024578 1 86053510 0.00037718 0.000270475 0.000260685 0.000272514 0.000809533 0.000309073 0.000263733 0.000191407
ARS-BFGL-NGS-58323 1 86057271 0.000423955 0.000290858 0.000260685 0.000272514 0.000809533 0.000309073 0.000263733 0.000191407
BTB-00037008 1 86134439 0.000385187 0.000283755 0.000260685 0.000272514 0.000809533 0.000309073 0.000263733 0.000198117
ARS-BFGL-BAC-34208 1 86351590 0.000380275 0.00024694 0.000223775 0.000250531 0.000809533 0.000296041 0.000263733 0.000171278
ARS-BFGL-NGS-72201 1 86417467 0.00028758 0.000215334 0.000192589 0.000240282 0.000663507 0.000275281 0.000263733 0.000171278
Hapmap43254-BTA-38489 1 86421573 0.000251164 0.000186998 0.000192589 0.000240078 0.000434149 0.000277368 0.000263733 0.000171278
BTA-38487-no-rs 1 86448644 0.000260244 0.000190555 0.000215145 0.000267059 0.000386366 0.000280684 0.000668605 0.000184583
BTB-00036985 1 86476259 0.00024983 0.00017977 0.000216404 0.00025936 0.000386366 0.000280684 0.000668605 0.000184583
BovineHD0100024658 1 86513248 0.000248562 0.000179335 0.000216404 0.00025936 0.000386366 0.000280684 0.000668605 0.000184583
BTB-00036965 1 86543082 0.000281546 0.000176824 0.000187404 0.000230609 0.000386366 0.000280973 0.000668605 0.000184583
ARS-BFGL-NGS-115710 1 86596243 0.00023116 0.000162413 0.000187404 0.00022517 0.000209676 0.000250865 0.00019332 0.000148273
Hapmap48736-BTA-38482 1 86642884 0.000237426 0.000160825 0.000207827 0.000233983 0.000209676 0.000252914 0.00019332 0.000148273
ARS-BFGL-NGS-82014 1 86777370 0.000246278 0.00016283 0.000233203 0.000293436 0.000209676 0.000267092 0.00019332 0.000148273
BTB-00036683 1 86818418 0.000224897 0.00016384 0.00024123 0.00030129 0.000209676 0.000276893 0.000108012 0.000148273
BovineHD0100024725 1 86841240 0.000224897 0.000163557 0.00024123 0.00030129 0.000209676 0.000276893 0.000108012 0.000310677
ARS-BFGL-NGS-110543 1 86867787 0.00024758 0.000165456 0.000256424 0.000272345 8.28E-05 0.000264523 0.000108012 0.000310677
BTB-00036784 1 86888776 0.000213777 0.00016144 0.000459429 0.000247465 8.28E-05 0.000247911 0.000108012 0.000310677
BovineHD0100024739 1 86889448 0.000213777 0.00016144 0.000459429 0.000247465 8.28E-05 0.000247911 0.000108012 0.000351829
Hapmap45277-BTA-38474 1 86910584 0.000234142 0.000179478 0.000256424 0.000273135 8.28E-05 0.000273897 0.000198749 0.000351829
BTA-38473-no-rs 1 86931672 0.000261948 0.000193351 0.000374167 0.000305031 8.28E-05 0.000284383 0.000198749 0.000351829
BTA-38476-no-rs 1 86968922 0.000326935 0.000216586 0.000374167 0.000305031 8.28E-05 0.000283901 0.000198749 0.000351829
ARS-BFGL-BAC-6363 1 87100663 0.000418359 0.000231305 0.000374167 0.000320937 8.28E-05 0.000294974 0.000304368 0.00035135
BovineHD0100024816 1 87286594 0.000418359 0.000231099 0.000374167 0.000320937 8.28E-05 0.000294974 0.000304368 0.000276738
ARS-BFGL-NGS-13673 1 87402236 0.00038622 0.000230016 0.000374167 0.000320937 8.28E-05 0.000292234 0.000386632 0.000276738
ARS-BFGL-BAC-33122 1 87424785 0.000418951 0.000254263 0.000692207 0.000294522 8.28E-05 0.000290594 0.000843811 0.000279024
ARS-BFGL-NGS-20558 1 87454919 0.000440403 0.000283239 0.000692207 0.000294522 8.28E-05 0.000294178 0.000843811 0.000279024
BTB-02052555 1 87539440 0.000365742 0.000257196 0.000692207 0.000294522 8.28E-05 0.00029286 0.000843811 0.000279024
Hapmap59015-rs29021588 1 87573900 0.000333543 0.000239371 0.000590705 0.000294522 8.28E-05 0.00029286 0.000899727 0.000279024
BTB-00038588 1 87615299 0.000307974 0.000261665 0.000257466 0.000289651 8.59E-05 0.000282801 0.00043031 0.000251698
BTB-00038586 1 87664746 0.000320719 0.000238508 0.000242046 0.000305358 8.59E-05 0.000283627 0.00043031 0.000334002
Hapmap49096-BTA-25573 1 87725213 0.000362045 0.000254487 0.000242046 0.000319734 0.000131779 0.000274473 0.000423189 0.000334002
BTA-13139-rs29018103 1 87774971 0.00034811 0.000261121 0.000242046 0.000315002 0.000177651 0.000257422 0.000423189 0.000334002
BTB-01858021 1 87829634 0.000351274 0.000319634 0.000242046 0.000315002 0.000177651 0.000269277 0.000634427 0.00029285
ARS-BFGL-NGS-152 1 87876108 0.000349499 0.000314759 0.000242046 0.000315002 0.000177651 0.000269277 0.000634427 0.00029285
Hapmap44359-BTA-25574 1 87913280 0.000375352 0.000345707 0.000325423 0.000337009 0.000177651 0.000270707 0.000634427 0.000285134
BovineHD0100024997 1 87930907 0.00037662 0.000345742 0.000325423 0.000337009 0.000177651 0.000270707 0.000634427 0.000332618
BTA-122780-no-rs 1 87941018 0.000391932 0.000392954 0.000406624 0.000351384 0.000177651 0.000292577 0.000634427 0.000332618
BovineHD0100025004 1 87966504 0.000391932 0.000392954 0.000406624 0.000351384 0.000177651 0.000292577 0.000634427 0.000340145
BTA-25575-no-rs 1 87972118 0.000399762 0.000392967 0.000406624 0.000351384 0.000177651 0.000291582 0.000634427 0.000340145
ARS-BFGL-NGS-105257 1 87992112 0.000433962 0.000394295 0.000406624 0.000351384 0.000177651 0.000382135 0.000628868 0.000545907
BovineHD0100025033 1 88025594 0.000433962 0.000394099 0.000406624 0.000351384 0.000177651 0.000382135 0.000628868 0.000545907
Hapmap47477-BTA-103865 1 88050696 0.000588166 0.0005957 0.000702189 0.000466701 0.000177651 0.000408633 0.00041763 0.001163191
BTA-103871-no-rs 1 88086502 0.000442118 0.00039932 0.000283527 0.000354478 0.000177651 0.000369094 0.00041763 0.000880269
Hapmap54455-rs29016036 1 88117471 0.000394435 0.000373001 0.000283527 0.000356239 0.000177651 0.000329966 0.00041763 0.000259988
ARS-BFGL-NGS-114428 1 88150843 0.000402575 0.00037888 0.000233956 0.000311209 0.000273217 0.000345337 0.0003271 0.000246567
Hapmap57808-rs29009859 1 88167139 0.000476658 0.000430503 0.000236542 0.000346898 0.000273217 0.000354922 0.0003271 0.000246567
Hapmap47817-BTA-104461 1 88205509 0.00054312 0.000433818 0.000362884 0.000344155 0.000276416 0.000363879 0.00127767 0.000276468
BTB-00039314 1 88358715 0.00047478 0.000373933 0.000756952 0.00034245 0.000505773 0.000361837 0.00127767 0.000276468
ARS-BFGL-NGS-112470 1 88489434 0.000461306 0.000358915 0.000632669 0.000357731 0.000505773 0.000396004 0.0003271 0.000224668
Hapmap54781-rs29010500 1 88539617 0.000445538 0.000345686 0.000623002 0.000380598 0.000505773 0.000396004 0.0003271 0.000224668
BTA-40510-no-rs 1 88638760 0.000447491 0.00034028 0.000597626 0.000350519 0.000505773 0.000358371 0.0003271 0.000186088
BTA-40495-no-rs 1 88698235 0.000570436 0.000369979 0.000597626 0.00039068 0.000577426 0.000453766 0.000690045 0.000245945
BTA-108733-no-rs 1 88732368 0.000570436 0.000368487 0.000597626 0.00039068 0.000577426 0.000379998 0.000927688 0.000245945
Hapmap58015-rs29026448 1 88801264 0.000657003 0.000391943 0.00062371 0.000375643 0.000577426 0.000377255 0.000927688 0.000245945
BTA-40481-no-rs 1 88899250 0.00067073 0.000383013 0.00074515 0.000369497 0.000577426 0.000377069 0.001402973 0.000245945
BTB-01195902 1 89059581 0.00053823 0.000290672 0.000565867 0.000314021 0.000577426 0.000369673 0.001402973 0.000245945
BTA-108728-no-rs 1 89091419 0.000594299 0.00031162 0.000608421 0.000418648 0.000577426 0.000369673 0.001402973 0.000245945
BTB-01196519 1 89176973 0.000429264 0.00027578 0.000531644 0.000296005 0.000348068 0.000331136 0.001402973 0.000245945
BTB-01195945 1 89189213 0.000332321 0.000243064 0.00049781 0.000265129 0.000348068 0.000291915 0.000751294 0.000259492
BTB-00040624 1 89238413 0.000385261 0.000245194 0.00049781 0.000258509 0.000348068 0.000291915 0.000751294 0.000259492
Hapmap47529-BTA-122384 1 89243673 0.000300111 0.000242049 0.000463976 0.000260478 0.000348068 0.000297753 0.000513651 0.000271596
BTB-01196345 1 89284818 0.000309582 0.000257593 0.0004525 0.000338851 0.000348068 0.000300962 0.000290527 0.000271596
ARS-BFGL-NGS-94042 1 89325400 0.00024537 0.000247149 0.000344077 0.000239119 0.000348068 0.000282697 7.45E-05 0.000235361
BovineHD0100025439 1 89394328 0.00024537 0.000247579 0.000344077 0.000239119 0.000348068 0.000282697 7.45E-05 0.000234604
Hapmap27729-BTA-108726 1 89431170 0.000250105 0.000234525 0.000286076 0.000243709 0.000348068 0.000292805 7.45E-05 0.000179062
ARS-BFGL-NGS-16663 1 89453518 0.000251617 0.00023443 0.000274542 0.000242677 0.000348068 0.000288558 7.45E-05 0.000197139
BovineHD0100025457 1 89466548 0.000251617 0.000234506 0.000274542 0.000242677 0.000348068 0.000288558 0.000150534 0.000318725
BTB-01196775 1 89475293 0.000245872 0.000237403 0.000274542 0.000242677 0.000348068 0.000288558 0.000150534 0.000318725
BTB-01196862 1 89509288 0.000238406 0.000239317 0.000274542 0.000242289 0.000252502 0.000283465 0.000150534 0.000370165
BTB-00040563 1 89592448 0.000226549 0.000239414 0.000274542 0.000242289 0.000252502 0.000277682 0.000150534 0.000370165
BTA-119425-no-rs 1 89671800 0.000230849 0.000237925 0.000274542 0.000242289 0.000252502 0.000277682 0.000150534 0.000370165
BTB-01401158 1 89701222 0.000230849 0.000238233 0.000274542 0.000242289 0.000252502 0.000277682 0.000150534 0.000370165
BovineHD0100025539 1 89746106 0.000230849 0.000238707 0.000274542 0.000242289 0.000252502 0.000277682 0.000150534 0.000267285
UA-IFASA-7467 1 89755328 0.000225297 0.000236405 0.000274542 0.000242289 0.000252502 0.000278976 0.000242771 0.000267285
BTA-88734-no-rs 1 89784824 0.000276182 0.000261648 0.000274542 0.000247835 0.000252502 0.000278976 0.000242771 0.000267285
BTB-01401420 1 89810818 0.000311521 0.00027703 0.000292997 0.000257095 0.000225519 0.000294191 0.000242771 0.000267285
ARS-BFGL-NGS-107398 1 89840519 0.00041528 0.000362924 0.000370815 0.000296092 0.000225519 0.000302297 0.000242771 0.000267285
Hapmap51446-BTA-41504 1 89877873 0.000349808 0.000298629 0.000448841 0.000291835 0.000225519 0.00029615 0.000242771 0.000267285
ARS-BFGL-NGS-23253 1 89900842 0.000415375 0.000322997 0.000448841 0.000291835 0.000225519 0.00029898 0.000242771 0.000267285
Hapmap27148-BTA-124406 1 89941301 0.000385284 0.000322541 0.000448841 0.000291835 0.000249919 0.000308154 0.000242771 0.000267285
ARS-BFGL-NGS-29136 1 90025134 0.000443517 0.000447825 0.000439556 0.000286776 0.000429085 0.000314443 0.000242771 0.000215844
ARS-BFGL-NGS-25311 1 90121176 0.000374262 0.000375598 0.000312679 0.000284216 0.000383213 0.000326514 0.000242771 0.000222667
BTB-00041036 1 90156001 0.000319046 0.000352816 0.000312679 0.000284216 0.000383213 0.000328266 0.000242771 0.000274107
BovineHD0100025658 1 90175927 0.000319026 0.0003526 0.000312679 0.000284216 0.000383213 0.000328266 0.000242771 0.000268172
BTA-41494-no-rs 1 90196132 0.000339485 0.000362526 0.000243473 0.000267956 0.000669911 0.000324901 0.000236169 0.000268172
BovineHD0100025677 1 90221319 0.000339485 0.000364199 0.000243473 0.000267956 0.000669911 0.000324901 0.000236169 0.000266011
Hapmap51445-BTA-41490 1 90242919 0.000376669 0.000433159 0.000243473 0.000316216 0.000669911 0.000327957 0.000236169 0.000266011
BovineHD0100025691 1 90278756 0.000376669 0.000433265 0.000243473 0.000316216 0.000669911 0.000327957 0.000236169 0.000266011
ARS-BFGL-NGS-3794 1 90311323 0.000517279 0.00058885 0.000263773 0.000364348 0.000607922 0.000347893 0.000224287 0.000495083
BTB-00040808 1 90347030 0.000458546 0.000613425 0.000261919 0.000369508 0.000607922 0.000435258 0.000224287 0.000513788
Hapmap41534-BTA-41482 1 90377648 0.000589439 0.000818104 0.000543825 0.000497605 0.000607922 0.000457233 0.000224287 0.000513788
ARS-BFGL-NGS-78317 1 90430877 0.000587121 0.000798238 0.000526708 0.000524798 0.000607922 0.000473026 0.000148242 0.000375615
BTA-41479-no-rs 1 90503071 0.000435667 0.000656033 0.000507907 0.000415778 0.000400314 0.000398699 0.000148242 0.000363487
BTA-41478-no-rs 1 90561071 0.000435795 0.000629646 0.000522408 0.000449411 0.000400314 0.000399313 0.000148242 0.000353747
ARS-BFGL-NGS-12933 1 90637000 0.000361917 0.000482616 0.00045686 0.000466732 0.000267906 0.000398097 5.77E-05 0.000295597
ARS-BFGL-NGS-11919 1 90661827 0.00036692 0.000494516 0.000292031 0.000468197 0.000267906 0.000401021 5.77E-05 0.000295597
ARS-BFGL-BAC-36098 1 90689913 0.000335542 0.000493236 0.000366586 0.00049343 0.000267906 0.000366981 0.000155771 0.000301366
Hapmap48236-BTA-17964 1 90714916 0.000380317 0.00057919 0.000344337 0.00055867 0.002561484 0.000376049 0.000155771 0.000430701
Hapmap60827-rs29019866 1 90759099 0.000366597 0.00055444 0.000351587 0.000695107 0.000267906 0.000380673 0.000155771 0.000430701
Hapmap49986-BTA-41525 1 90802931 0.000380706 0.000509706 0.00033594 0.000582533 0.000459037 0.000379078 0.000198019 0.000334835
BovineHD0100025820 1 90826115 0.000380706 0.000516494 0.00033594 0.000582533 0.000459037 0.000379078 0.000198019 0.000354363
BovineHD0100025828 1 90859368 0.000380706 0.000516494 0.00033594 0.000582533 0.000459037 0.000379078 0.000198019 0.000354363
Hapmap30020-BTA-150228 1 90895301 0.000383592 0.000490018 0.00033594 0.000462881 0.000459037 0.000332651 0.000198019 0.000354363
Hapmap46543-BTA-94613 1 90916197 0.000342424 0.000398799 0.00033594 0.000439759 0.000459037 0.000326977 0.000198019 0.000251482
BTA-94619-no-rs 1 90956859 0.000365496 0.000407829 0.000244588 0.000466271 0.000459037 0.000317269 0.000198019 0.000251482
Hapmap54568-rs29010311 1 91001080 0.000364218 0.000385267 0.000231698 0.000415892 0.000459037 0.000296164 0.000198019 0.000251482
BTA-94612-no-rs 1 91031267 0.000370196 0.000326385 0.000227773 0.000376708 0.001605826 0.000302658 0.000198019 0.000251482
Hapmap28877-BTA-24431 1 91066621 0.000371162 0.000308355 0.000220181 0.000331419 0.001605826 0.000270833 0.000198019 0.000251482
BTA-24172-no-rs 1 91084192 0.000369022 0.000307492 0.000220181 0.000331419 0.000459037 0.000270833 0.000198019 0.000251482
BTA-24432-no-rs 1 91093330 0.000406729 0.000339154 0.000245556 0.000366458 0.000459037 0.000267617 0.000198019 0.000254394
Hapmap44640-BTA-24435 1 91117527 0.000520235 0.000356951 0.000245556 0.000420372 0.000459037 0.000272107 0.00046961 0.000238681
Hapmap55511-rs29010538 1 91154241 0.000547432 0.000369109 0.000426005 0.000431634 0.000344358 0.000288355 0.000484123 0.000222356
BTB-01331738 1 91315818 0.000510901 0.000376499 0.000426005 0.000431634 0.000344358 0.000278666 0.000484123 0.000222356
ARS-BFGL-NGS-60701 1 91358383 0.000589982 0.000337667 0.000477789 0.000374482 0.000452007 0.000274086 0.000721765 0.000249195
BTB-01846098 1 91460563 0.000473417 0.000303177 0.000297341 0.000347278 0.000452007 0.000263109 0.000721765 0.000249195
BTA-24073-no-rs 1 91533901 0.000724502 0.000353148 0.000316675 0.000350869 0.000452007 0.000281724 0.000721765 0.000238365
Hapmap41804-BTA-24071 1 91554463 0.000659055 0.000363142 0.000316675 0.000437976 0.000452007 0.000289925 0.000721765 0.000238365
BovineHD0100026004 1 91560776 0.000657892 0.000362779 0.000316675 0.000439893 0.000452007 0.000289925 0.000687817 0.000234434
ARS-BFGL-NGS-67044 1 91582464 0.000797438 0.000450341 0.00034872 0.000478431 0.000452007 0.00029847 0.000687817 0.000300894
ARS-BFGL-BAC-36911 1 91718782 0.000502263 0.000329074 0.000328896 0.000425058 0.000445528 0.000295569 0.000687817 0.000293367
ARS-BFGL-BAC-36910 1 91748217 0.000523788 0.000359549 0.000293451 0.000407867 0.000458709 0.000305887 0.000687817 0.000293367
ARS-BFGL-NGS-20424 1 91840712 0.000421366 0.000278631 0.000293504 0.000328605 0.000379621 0.000282262 0.000450174 0.000283079
BTB-02064590 1 91857655 0.000405424 0.000276934 0.000293504 0.000328605 0.000379621 0.000277344 0.000450174 0.000264373
BovineHD0100026080 1 91863075 0.000405424 0.000275277 0.000293504 0.000328605 0.000379621 0.000277344 0.000450174 0.000264373
ARS-BFGL-NGS-115400 1 91888946 0.000278661 0.000222071 0.000256594 0.000326068 0.000379621 0.000271197 0.000450174 0.000264373
BTB-01762766 1 91904464 0.000291033 0.000216929 0.000298886 0.000313997 0.000379621 0.000284023 0.000212531 0.00017619
BovineHD0100026098 1 91923468 0.000291033 0.000217113 0.000298886 0.000313997 0.000379621 0.000284023 0.000212531 0.000176827
BovineHD0100026112 1 91981829 0.000293358 0.000217396 0.000298886 0.000313997 0.000379621 0.000284023 0.000212531 0.000173491
ARS-BFGL-NGS-54694 1 92049324 0.000337154 0.000232951 0.000298886 0.000313997 0.000379621 0.00029017 0.000212531 0.000173491
Hapmap34097-BES3_Contig167_336 1 92090517 0.000330148 0.000231735 0.000298103 0.000319513 0.000379621 0.000295034 0.000154921 0.00018276
ARS-BFGL-NGS-39699 1 92144828 0.000282028 0.000208305 0.00028708 0.000312618 0.000373337 0.000259874 0.000154921 0.00018276
BTB-01748272 1 92171349 0.000299929 0.000238539 0.000219412 0.000320794 0.000245916 0.000256186 0.000154921 0.00018276
BTA-118144-no-rs 1 92204771 0.000329999 0.000227711 0.000219412 0.000320794 0.000245916 0.000273993 0.000154921 0.00018276
BTA-112211-no-rs 1 92225849 0.000372494 0.000253507 0.00023445 0.000356919 0.000245916 0.000314666 0.000154921 0.000198396
BTA-24325-no-rs 1 92273799 0.000421174 0.000273744 0.0003669 0.0003925 0.000245916 0.000314666 0.000154921 0.000231763
BTB-01331221 1 92308130 0.000421503 0.000275927 0.000468402 0.000392143 0.000245916 0.000314666 0.000154921 0.000251675
BTB-01331173 1 92331878 0.000433775 0.000282256 0.000478069 0.000401179 0.000245916 0.000310304 0.000137318 0.000224837
Hapmap47178-BTA-111157 1 92461552 0.000436916 0.000287967 0.000478069 0.000401179 0.000245916 0.000301957 0.000137318 0.000276277
BTA-111161-no-rs 1 92495958 0.000503854 0.000294988 0.000884078 0.000370029 0.000245916 0.000289832 0.000137318 0.000260033
Hapmap26451-BTA-156064 1 92615520 0.00043301 0.00027826 0.000302352 0.000378967 0.000245916 0.000292559 0.000137318 0.000260033
Hapmap52705-rs29019397 1 92648727 0.000437959 0.000290834 0.000302352 0.000378967 0.001010442 0.000299481 0.000137318 0.000263443
ARS-BFGL-NGS-23990 1 92687973 0.000513399 0.000366562 0.000552204 0.000408085 0.001507384 0.000320683 0.000172524 0.000325171
BTA-17925-no-rs 1 92856829 0.000522994 0.000371195 0.000550886 0.000408085 0.001507384 0.000320683 0.000172524 0.000325171
BTA-17923-no-rs 1 92958471 0.000538099 0.000377382 0.000336623 0.000389577 0.000870893 0.000331177 0.000132074 0.000319164
Hapmap53960-rs29016796 1 93002837 0.000533543 0.000402584 0.00031897 0.000424489 0.000870893 0.00031729 6.69E-05 0.000263048
BTA-17930-no-rs 1 93172083 0.000558446 0.000399791 0.00031897 0.000411669 0.000297498 0.000415169 8.65E-05 0.000297341
Hapmap40307-BTA-42417 1 93252325 0.000562861 0.000453218 0.000347971 0.000407059 0.000297498 0.000418173 8.65E-05 0.000329726
Hapmap41001-BTA-48148 1 93259858 0.000523988 0.000434288 0.000347971 0.000407059 0.000289534 0.000468705 8.65E-05 0.000372966
BTA-07846-rs29027508 1 93279488 0.000595768 0.00048387 0.000330136 0.000390523 0.000289534 0.000493194 0.000108887 0.000384612
Hapmap50358-BTA-42427 1 93403653 0.000606847 0.000479788 0.000330136 0.000384217 0.000256294 0.000496726 0.000320125 0.000367466
ARS-BFGL-NGS-40011 1 93470466 0.000636975 0.000506386 0.000337869 0.000480249 0.00054642 0.000469115 0.000320125 0.000380885
ARS-BFGL-NGS-107347 1 93601848 0.000593654 0.000469977 0.000347053 0.000479851 0.000589695 0.00046023 0.000395504 0.000577763
BTA-48243-no-rs 1 93639215 0.000636632 0.000519272 0.000397804 0.000484888 0.000661369 0.000541074 0.000395504 0.000577763
BovineHD0100026578 1 93672088 0.000636632 0.000519432 0.000397804 0.000484888 0.000661369 0.000541074 0.000599315 0.000625246
BovineHD0100026611 1 93844902 0.000636632 0.000519432 0.000397804 0.000484888 0.000661369 0.000541074 0.000599315 0.000625246
BovineHD0100026623 1 93867175 0.000635082 0.00051879 0.000397804 0.000484888 0.000661369 0.000541203 0.000599315 0.000625246
Hapmap61079-rs29013410 1 93892947 0.00085574 0.000594786 0.00039451 0.000581579 0.000661369 0.000690655 0.000599315 0.00063838
BovineHD0100026643 1 93932089 0.00085656 0.00059503 0.00039451 0.000581579 0.000661369 0.000690655 0.000599315 0.000648336
Hapmap42952-BTA-48143 1 93954887 0.001057694 0.000766735 0.000512211 0.000691616 0.000962224 0.000768573 0.000737045 0.000601598
Hapmap42235-BTA-50604 1 94335885 0.001020247 0.000741318 0.000512211 0.000691616 0.00172675 0.000599538 0.000737045 0.000601598
BTB-00768631 1 94367295 0.000884084 0.000703923 0.000417422 0.000559986 0.00172675 0.000580515 0.000737045 0.000589252
Hapmap24383-BTA-158893 1 94471948 0.00083422 0.000668208 0.000405087 0.000520618 0.00172675 0.000564882 0.000737045 0.000582822
BTB-01087150 1 94512100 0.000655782 0.000602962 0.000327571 0.000492251 0.000240144 0.000493886 0.000525807 0.000582822
BovineHD0100026843 1 94543432 0.000656263 0.000599505 0.000327571 0.000492251 0.000240144 0.000493886 0.000525807 0.000497088
Hapmap42095-BTA-120006 1 94623786 0.000639466 0.000585056 0.000327571 0.000484925 0.000240144 0.00047235 0.000525807 0.000497088
ARS-BFGL-NGS-14083 1 94677356 0.000495699 0.000446144 0.000286952 0.000397198 0.000240144 0.00046746 0.000652272 0.000418703
ARS-BFGL-NGS-104582 1 94699308 0.000446199 0.000377502 0.000692961 0.000335919 0.000240144 0.000405828 0.000414629 0.00033131
ARS-BFGL-NGS-106939 1 94730717 0.000371615 0.000340224 0.000405574 0.000323959 0.000208726 0.000354827 0.000414629 0.000257291
BovineHD0100026913 1 94763208 0.000371615 0.000338884 0.000405574 0.000323959 0.000208726 0.000354827 0.000414629 0.000285377
BTB-01086885 1 94776896 0.000434388 0.000339136 0.000331754 0.000323959 0.000208726 0.000343482 0.000414629 0.000285377
BTB-01793064 1 94833292 0.000374826 0.000288544 0.000331754 0.000295209 0.000215374 0.000342453 0.000414629 0.000285377
ARS-BFGL-NGS-80214 1 94860836 0.000378444 0.000288865 0.000230252 0.000308165 0.000277362 0.000317328 0.000414629 0.00025201
BTB-01086841 1 94882093 0.00044298 0.000348655 0.000237669 0.000294508 0.000313381 0.000326155 0.000472239 0.000262142
BTB-01086812 1 94923462 0.000403691 0.000328163 0.000237669 0.000278963 0.000288981 0.000300694 0.000472239 0.000246709
BTB-01086804 1 94952782 0.000392118 0.000301891 0.000282782 0.000278963 0.000288981 0.000300694 0.000472239 0.000246709
BTB-01086791 1 94980756 0.000426749 0.000311387 0.000327894 0.00029582 0.000288981 0.000305145 0.00054536 0.000246709
Hapmap40301-BTA-119986 1 95029947 0.000445036 0.000314324 0.000327894 0.00029582 0.000288981 0.000305145 0.00054536 0.000246709
BovineHD0100026991 1 95067819 0.000445036 0.000313738 0.000327894 0.00029582 0.000288981 0.000305145 0.00054536 0.000246709
BovineHD0100027002 1 95100264 0.000445036 0.000313738 0.000327894 0.00029582 0.000288981 0.000305145 0.00054536 0.000246709
BovineHD0100027022 1 95154151 0.000445036 0.000313738 0.000327894 0.00029582 0.000288981 0.000305145 0.00054536 0.000246709
BovineHD0100027035 1 95174165 0.000445036 0.000313738 0.000327894 0.00029582 0.000288981 0.000305145 0.00054536 0.000246709
BovineHD0100027042 1 95193165 0.000445036 0.000313738 0.000327894 0.00029582 0.000288981 0.000305145 0.00054536 0.000246709
BovineHD0100027059 1 95230091 0.000446779 0.000313588 0.000327894 0.00029582 0.000288981 0.000305145 0.00054536 0.000176898
Hapmap41451-BTA-119981 1 95258770 0.000386514 0.000285673 0.000282782 0.00029582 0.000288981 0.000307783 0.00054536 0.000176898
BTB-01086542 1 95279975 0.00031307 0.000240165 0.00015152 0.000270909 0.000217307 0.000291168 0.000479866 0.000153156
BTB-01591692 1 95297194 0.000338812 0.000260923 0.00015152 0.000268949 0.000217307 0.000310024 0.000479866 0.000173068
BovineHD0100027091 1 95316473 0.000338812 0.000261044 0.00015152 0.000268949 0.000217307 0.000310024 0.000479866 0.000173068
ARS-BFGL-NGS-113387 1 95343592 0.00032674 0.000262299 0.000123954 0.000244637 0.000217307 0.000311592 0.000479866 0.000173068
Hapmap58800-rs29016980 1 95394906 0.000315138 0.000244677 0.000173257 0.000289676 0.000217307 0.00032671 0.000479866 0.000173068
ARS-BFGL-NGS-83934 1 95423065 0.000325741 0.000249205 0.000173257 0.000286874 0.000217307 0.000332311 0.000479866 0.000173068
BovineHD0100027142 1 95472704 0.000323997 0.000249064 0.000173257 0.000286874 0.000217307 0.000332311 0.000479866 0.000173068
BovineHD0100027148 1 95500642 0.000323177 0.000248824 0.000173257 0.000286874 0.000217307 0.000332311 0.000479866 0.000173068
Hapmap48635-BTA-118353 1 95608009 0.00034121 0.000232678 0.000269962 0.000299105 0.000353111 0.000319309 0.000479866 0.000184091
ARS-BFGL-BAC-36902 1 95684940 0.000329592 0.000235612 0.000312551 0.000302948 0.000353111 0.000321201 0.000479866 0.000184091
BTA-122559-no-rs 1 95718992 0.000316153 0.000225341 0.000312551 0.000283415 0.000353111 0.000316678 0.000382844 0.000184091
ARS-BFGL-NGS-104619 1 95750768 0.000384437 0.000275586 0.000438759 0.000329083 0.000926505 0.000326696 0.000347638 0.000188768
ARS-BFGL-NGS-111885 1 95819377 0.000443467 0.000298943 0.000598966 0.000399582 0.000926505 0.000338242 0.000727866 0.000175348
ARS-BFGL-NGS-2011 1 95847141 0.000527239 0.000341794 0.000598966 0.000399025 0.000926505 0.000378123 0.000787277 0.000175348
BovineHD0100027242 1 95878073 0.000527239 0.00034525 0.000598966 0.000399025 0.000926505 0.000378123 0.000787277 0.000175348
Hapmap58062-rs29012621 1 96059058 0.000557085 0.000351383 0.000642183 0.000372486 0.000926505 0.000378123 0.000787277 0.000175348
BovineHD0100027317 1 96104556 0.000557085 0.000351448 0.000642183 0.000372486 0.000926505 0.000378123 0.000804101 0.000178685
ARS-BFGL-NGS-8753 1 96169900 0.000560927 0.000339871 0.000642183 0.000379674 0.000926505 0.000355303 0.000350752 0.000148333
ARS-BFGL-NGS-110016 1 96217131 0.000550074 0.000336303 0.000716932 0.00038158 0.000926505 0.000355303 0.000350752 0.000148333
Hapmap50694-BTA-44240 1 96299260 0.000530678 0.000388419 0.000774933 0.000391189 0.000468745 0.000393772 0.000588395 0.00012943
BTA-44241-no-rs 1 96325290 0.000532932 0.000388734 0.000774933 0.000406871 0.000468745 0.000393772 0.000588395 0.00012943
Hapmap59668-rs29015093 1 96382717 0.000722323 0.000447808 0.000730505 0.000455318 0.000468745 0.000432386 0.000530784 0.000157566
BTA-44249-no-rs 1 96472067 0.000625237 0.000473566 0.000684746 0.000460084 0.000468745 0.000422924 0.000966462 0.000318123
BovineHD0100027421 1 96507612 0.000628725 0.000473169 0.000684746 0.000460084 0.000468745 0.000422924 0.000966462 0.000365606
ARS-BFGL-NGS-104596 1 96508341 0.000660304 0.000470293 0.000574786 0.000464743 0.00078902 0.000363479 0.000966462 0.000365606
BTA-44254-no-rs 1 96553339 0.000712333 0.000560317 0.000549233 0.00044318 0.00078902 0.000365714 0.000966462 0.000365606
ARS-BFGL-NGS-60021 1 96568041 0.000346861 0.000316444 0.000427516 0.000337525 0.00078902 0.000350785 0.000489104 0.000211285
Hapmap42941-BTA-44265 1 96582794 0.000346028 0.000328521 0.000332113 0.000421642 0.00078902 0.000361992 0.00033412 0.000230575
BovineHD0100027456 1 96623419 0.000346028 0.000330217 0.000332113 0.000421642 0.00078902 0.000361992 0.000302954 0.000247722
BTA-44267-no-rs 1 96677750 0.000459916 0.00035623 0.000541227 0.000504115 0.000796795 0.000375712 0.000326051 0.000248649
ARS-BFGL-NGS-14357 1 96791940 0.00034705 0.000344725 0.000551638 0.000389943 0.000414532 0.000373654 0.000326051 0.000248649
BovineHD0100027531 1 96905786 0.00034705 0.000339634 0.000551638 0.000389943 0.000414532 0.000373654 0.000326051 0.000248649
Hapmap51902-BTA-44288 1 96942516 0.000296299 0.00030911 0.000392419 0.000330565 0.000318966 0.000355838 0.000416582 0.000294463
BovineHD0100027579 1 97010297 0.000296299 0.000309105 0.000392419 0.000330565 0.000318966 0.000355838 0.000416582 0.000294463
BovineHD0100027588 1 97038665 0.000296299 0.000309105 0.000392419 0.000330565 0.000318966 0.000355838 0.000416582 0.000294463
BovineHD0100027596 1 97062330 0.000296299 0.000311195 0.000392419 0.000330565 0.000318966 0.000355838 0.000416582 0.00035329
Hapmap47007-BTA-43282 1 97123740 0.000308569 0.000313905 0.000336175 0.000318243 0.000318966 0.000366376 0.000416582 0.000311083
BovineHD0100027662 1 97129842 0.000308569 0.000313582 0.000336175 0.000318243 0.000318966 0.000366376 0.000416582 0.000332368
BovineHD0100027673 1 97147168 0.000308569 0.000313582 0.000336175 0.000318243 0.000318966 0.000366376 0.000416582 0.000327377
ARS-BFGL-NGS-96389 1 97160730 0.000297447 0.000358505 0.000336175 0.000317604 0.000318966 0.000366376 0.000416582 0.000327377
UA-IFASA-7818 1 97195480 0.000329503 0.000470424 0.00053636 0.000366644 0.000318966 0.000363437 0.000416582 0.000327377
BovineHD0100027697 1 97218245 0.000329503 0.000472331 0.00053636 0.000366644 0.000318966 0.000363437 0.000460794 0.000316914
BTA-43302-no-rs 1 97276664 0.000306315 0.000409551 0.000332778 0.000291373 0.000548324 0.000378917 0.000460794 0.000313888
ARS-BFGL-BAC-31698 1 97339425 0.000284033 0.000334923 0.000369688 0.000282564 0.000548324 0.000368378 0.000460794 0.000315557
Hapmap38956-BTA-43309 1 97366225 0.000274157 0.000328385 0.000348774 0.000288606 0.000456581 0.000347763 0.000460794 0.000264116
Hapmap54512-rs29023726 1 97390136 0.000298048 0.000325096 0.000314758 0.00027902 0.000620408 0.00035089 0.000401383 0.0008814
BovineHD0100027787 1 97407228 0.000298048 0.000324655 0.000314758 0.00027902 0.000620408 0.00035089 0.000401383 0.000264116
ARS-BFGL-NGS-19572 1 97420045 0.000333962 0.000301515 0.000289706 0.000283978 0.000620408 0.000361479 0.000401383 0.000264116
Hapmap49174-BTA-43310 1 97458910 0.000357999 0.000315431 0.000289706 0.000292163 0.000620408 0.000366603 0.000401383 0.000264116
ARS-BFGL-NGS-4387 1 97484342 0.000404695 0.000315659 0.000391208 0.00057677 0.000620408 0.000380214 0.000379017 0.000220025
ARS-BFGL-NGS-96411 1 97515884 0.000405571 0.000313346 0.000369201 0.000315057 0.000620408 0.000380214 0.000296359 0.000220025
ARS-BFGL-NGS-94996 1 97564276 0.00039816 0.000313346 0.000369201 0.000315057 0.000620408 0.000389835 0.000296359 0.000220025
Hapmap42551-BTA-43327 1 97606601 0.000410735 0.000330034 0.000532217 0.000327231 0.00039105 0.000407244 0.000296359 0.000220025
ARS-BFGL-NGS-112806 1 97642612 0.000381712 0.000332986 0.000427085 0.000314912 0.00039105 0.000440103 0.000210087 0.000192345
BTA-43335-no-rs 1 97669242 0.000395771 0.000362601 0.000427366 0.000389435 0.00039105 0.000440103 0.000210087 0.000192345
BovineHD0100027877 1 97674553 0.000393446 0.000364864 0.000427366 0.000389435 0.00039105 0.000440103 0.000175521 0.000206437
ARS-BFGL-NGS-94323 1 97746135 0.000412361 0.000421697 0.000427366 0.000389435 0.00039105 0.000430754 0.000302264 0.000412198
BovineHD0100027916 1 97780184 0.000412361 0.000420843 0.000427366 0.000389435 0.00039105 0.000430754 0.000302264 0.000443062
BTA-43340-no-rs 1 97906442 0.000338407 0.000365618 0.000514598 0.000345586 0.000440198 0.000390112 0.000268152 0.000537483
Hapmap40001-BTA-43342 1 97931346 0.000413419 0.000394362 0.000583972 0.000335965 0.000276371 0.000369546 0.000296527 0.000334091
BTA-43345-no-rs 1 97955982 0.000355301 0.000321141 0.000510233 0.000327622 0.000276371 0.000349626 0.000296527 0.00036084
ARS-BFGL-NGS-72769 1 98054518 0.000352866 0.000311996 0.000593691 0.000319669 0.000276371 0.00032858 0.000296527 0.00036084
Hapmap39920-BTA-43352 1 98078072 0.000374472 0.000319584 0.000351577 0.000339112 0.000484878 0.00032517 0.000296527 0.00036084
ARS-BFGL-NGS-34686 1 98133752 0.000509223 0.000348265 0.000622249 0.00034668 0.000484878 0.000345008 0.000296527 0.00036084
ARS-BFGL-NGS-29866 1 98196332 0.000599736 0.000428784 0.001423294 0.000378179 0.000546867 0.000387161 0.000296527 0.000499474
Hapmap54106-rs29011049 1 98238089 0.000435708 0.000357284 0.000922537 0.000351057 0.000506628 0.000387161 0.000296527 0.000554038
Hapmap40109-BTA-120766 1 98274088 0.000358226 0.000363691 0.000274276 0.000269232 0.000506628 0.000326042 0.000296527 0.000532752
BovineHD0100028070 1 98283151 0.000360218 0.000363851 0.000274276 0.000269232 0.000506628 0.000326042 0.000296527 0.000532752
BTA-43360-no-rs 1 98343497 0.000356746 0.000355503 0.000256995 0.000266853 0.000506628 0.000362926 0.000296527 0.000378431
Hapmap46568-BTA-43363 1 98370433 0.000339111 0.000321371 0.000287669 0.000229516 0.000506628 0.00042511 0.000296527 0.000378431
Hapmap58135-rs29019531 1 98430806 0.000311636 0.00031753 0.000287669 0.000235266 0.000755903 0.000305026 0.000296527 0.000274078
BovineHD0100028106 1 98463741 0.000309643 0.00031753 0.000287669 0.000235266 0.000755903 0.000305026 0.000169784 0.000274078
BovineHD0100028119 1 98502082 0.000310031 0.000313741 0.000289375 0.000235266 0.000755903 0.000305171 0.000207062 0.000213585
Hapmap31069-BTA-124454 1 98552740 0.000299132 0.000309044 0.000424711 0.000252989 0.000504121 0.0002831 0.000207062 0.000213585
BovineHD0100028145 1 98595987 0.000295976 0.000307616 0.000424711 0.000252989 0.000504121 0.0002831 0.000207062 0.000215526
BTB-00042406 1 98602410 0.000296171 0.000303915 0.000424711 0.000252989 0.000504121 0.000269634 0.000207062 0.000215526
Hapmap55148-rs29025486 1 98626202 0.000269448 0.000278132 0.000204306 0.000224344 0.000504121 0.000262308 0.000207062 0.000215526
BovineHD0100028159 1 98644258 0.000269448 0.00027764 0.000204306 0.000224344 0.000504121 0.000262308 0.000207062 0.000184662
BTB-00042454 1 98664177 0.000267049 0.00027785 0.000204306 0.000228452 0.000504121 0.000260604 0.000207062 0.000184662
BTB-00042539 1 98702244 0.000261128 0.000261135 0.000204306 0.000211746 0.000249279 0.000248856 0.000207062 0.000184662
BTB-00042515 1 98728925 0.000262775 0.000262813 0.000204306 0.000211746 0.000249279 0.000248856 0.000207062 0.000184662
Hapmap44463-BTA-43379 1 98750172 0.000285258 0.000269147 0.0002044 0.000211746 0.000249279 0.000248856 0.000207062 0.000184662
BovineHD0100028200 1 98758760 0.000286331 0.000269147 0.0002044 0.000211746 0.000249279 0.000248856 0.000207062 0.000184662
BTB-00042676 1 98779294 0.000312395 0.000269842 0.000261435 0.000207373 0.000318782 0.000273884 0.000207062 0.000184662
BovineHD0100028216 1 98811294 0.000313558 0.000269842 0.000261435 0.000207373 0.000318782 0.000273884 0.000162849 0.000204277
BTB-00042694 1 98848776 0.000312597 0.000269842 0.000241134 0.00020953 0.000318782 0.000273884 0.000162849 0.000204277
Hapmap49178-BTA-44203 1 98873080 0.000319714 0.000269092 0.00021449 0.000191504 0.000445375 0.000260296 0.000274681 0.000358598
Hapmap49992-BTA-44204 1 98898799 0.000329673 0.000301231 0.000323511 0.000220732 0.000445375 0.000280408 0.000274681 0.000334012
Hapmap38449-BTA-95966 1 98919216 0.000326892 0.000278046 0.000323511 0.000218816 0.000445375 0.000274281 0.000274681 0.000334012
BTA-44205-no-rs 1 98920845 0.000396016 0.000317377 0.000323511 0.00026055 0.000445375 0.000300619 0.000311958 0.000334012
Hapmap43268-BTA-44209 1 98986363 0.000344423 0.000288724 0.000323511 0.00026698 0.000445375 0.000290606 0.000311958 0.000179691
Hapmap49612-BTA-44210 1 99013561 0.000348954 0.00028659 0.000168855 0.000223901 0.000636507 0.000254704 0.000295709 0.000179691
BovineHD0100028268 1 99056943 0.000348954 0.00028659 0.000168855 0.000223901 0.000636507 0.000254704 0.000295709 0.000222828
Hapmap38957-BTA-44222 1 99114312 0.000310815 0.000253334 0.000186508 0.000223901 0.000636507 0.000254704 0.000295709 0.000245484
Hapmap32784-BTA-124466 1 99156076 0.000311075 0.000258036 0.000186508 0.00020377 0.000636507 0.000258681 0.000295709 0.000245484
Hapmap43856-BTA-44227 1 99193415 0.00024414 0.000265879 0.000156123 0.000186848 0.000636507 0.000256925 0.000295709 0.000245484
BovineHD0100028332 1 99253962 0.000242977 0.000265879 0.000156123 0.000186848 0.000636507 0.000256925 0.000295709 0.000245484
ARS-USMARC-Parent-DQ404149-no-rs 1 99314925 0.000274353 0.000260376 0.000158677 0.000193826 0.000428 0.000312603 0.000395769 0.000226193
BTB-01469883 1 99345463 0.000325619 0.000277427 0.000150218 0.000199049 0.000441816 0.000312202 0.000662612 0.000277634
BTB-01469847 1 99374603 0.000350987 0.000275399 0.000155194 0.000197649 0.000441816 0.000328884 0.000712642 0.000266792
BovineHD0100028368 1 99400698 0.000350987 0.000275395 0.000155194 0.000197649 0.000441816 0.000328884 0.000712642 0.000266792
Hapmap57255-rs29022894 1 99438575 0.000363047 0.000282966 0.000279967 0.000203725 0.000379828 0.000292895 0.000839385 0.000271034
BTA-95964-no-rs 1 99469026 0.000527244 0.000377972 0.000279967 0.000233232 0.000379828 0.000292895 0.000839385 0.000271034
BTB-01832367 1 99526306 0.000520329 0.000378076 0.000480828 0.000260883 0.000328253 0.00030591 0.000727553 0.000271034
BovineHD0100028418 1 99550344 0.000520329 0.000374642 0.000480828 0.000260883 0.000328253 0.00030591 0.000727553 0.000267751
ARS-BFGL-BAC-33742 1 99552129 0.000414276 0.000325433 0.000632558 0.000186956 0.000328253 0.000304544 0.000727553 0.000267751
BTA-24729-no-rs 1 99597502 0.000473832 0.000311347 0.000786943 0.000306517 0.000328253 0.00028804 0.000783469 0.000315721
Hapmap41389-BTA-95970 1 99642111 0.000524035 0.000399696 0.000764278 0.000217716 0.000328253 0.000355832 0.000994707 0.000566528
ARS-BFGL-NGS-29680 1 99689088 0.000518865 0.00039686 0.000764278 0.000217716 0.000328253 0.000355832 0.000994707 0.000566528
Hapmap38145-BTA-23986 1 99769147 0.000537375 0.000396652 0.000595108 0.000217716 0.000328253 0.000315836 0.001094767 0.000278943
BTB-01568192 1 99905012 0.000430949 0.000317095 0.000493605 0.000215386 0.000315071 0.000265066 0.001094767 0.000225217
BovineHD0100028511 1 99941197 0.000431466 0.000317678 0.000493605 0.000215386 0.000315071 0.000265066 0.001094767 0.000225217
BTB-00044639 1 99997409 0.000472938 0.000288347 0.000435604 0.000206301 0.000315071 0.000263249 0.001094767 0.000225217
BTA-45212-no-rs 1 100021883 0.000359769 0.000289439 0.000435604 0.000206301 0.000467976 0.000266187 0.001094767 0.000225217
Hapmap59492-rs29020368 1 100041952 0.000541217 0.00027338 0.000608078 0.000220033 0.000467976 0.000269158 0.001428751 0.000229626
Hapmap46219-BTA-45209 1 100094035 0.000585259 0.000284306 0.000720053 0.000218455 0.000444085 0.000300897 0.001398088 0.000229626
ARS-BFGL-BAC-32921 1 100151489 0.000476526 0.000258767 0.000512138 0.000174827 0.000374583 0.000306302 0.000960047 0.000273993
BTB-00044397 1 100172966 0.000415836 0.000241676 0.000474123 0.000177543 0.000374583 0.000301186 0.000960047 0.000273993
Hapmap48767-BTA-45204 1 100200649 0.000401576 0.000283106 0.000505355 0.000177543 0.000374583 0.000301186 0.000960047 0.000273993
BTA-45203-no-rs 1 100237544 0.000449915 0.000348189 0.000438012 0.000238564 0.000374583 0.000300765 0.000960047 0.000283949
BTA-45195-no-rs 1 100297745 0.000401587 0.000333145 0.000418962 0.000241307 0.000374583 0.000276779 0.000470359 0.000290491
ARS-BFGL-NGS-38583 1 100348072 0.000434717 0.000345685 0.000418962 0.000186818 0.000374583 0.000288386 0.000470359 0.000284256
Hapmap48344-BTA-45183 1 100382840 0.000412903 0.000369723 0.000455872 0.000201464 0.000374583 0.000300697 0.000470359 0.000284256
BTB-00043898 1 100432385 0.000391373 0.000354818 0.000378554 0.000220534 0.000374583 0.000321156 0.000433082 0.000286796
ARS-BFGL-NGS-22608 1 100481800 0.000359285 0.000323704 0.000350823 0.000212759 0.000629425 0.000318466 0.000433082 0.000286796
BTA-45180-no-rs 1 100513127 0.000359285 0.000323181 0.000350823 0.000212759 0.000629425 0.000318466 0.000433082 0.000286796
BTB-00043787 1 100564241 0.000382715 0.000352373 0.000310222 0.000212759 0.000629425 0.00031899 0.000404707 0.000342913
Hapmap47302-BTA-45176 1 100605192 0.000453955 0.000352776 0.0005614 0.000248612 0.000642027 0.000336177 0.000404707 0.000342913
BTB-00043646 1 100663074 0.000545801 0.000386395 0.0005614 0.00030124 0.000489121 0.000358929 0.00033687 0.000362098
BTB-01631847 1 100760752 0.000443924 0.000319081 0.00056092 0.000288034 0.000489121 0.000358929 0.000349751 0.000362098
BTB-01631727 1 100800828 0.000465951 0.000336348 0.00056476 0.000295951 0.000404174 0.00035339 0.000349751 0.00040325
Hapmap49857-BTA-109064 1 100835682 0.000479352 0.000346571 0.000658767 0.00027508 0.000404174 0.00035339 0.000349751 0.00040325
BTB-00043545 1 100862935 0.000556661 0.000423038 0.000543731 0.000284031 0.000404174 0.00035339 0.000349751 0.000468864
ARS-BFGL-NGS-61644 1 100957801 0.000527754 0.00043059 0.000583777 0.000328656 0.000149332 0.000372963 0.000349751 0.000468864
BTB-01234729 1 101033651 0.00055491 0.000462354 0.000583777 0.00036296 0.000149332 0.000379669 0.000349751 0.000468864
BTB-01234598 1 101103098 0.000627835 0.000594845 0.000542778 0.000368946 0.000149332 0.000397424 0.000802403 0.000488154
BTB-01234531 1 101140718 0.00063334 0.000567272 0.000236016 0.000363741 0.000135174 0.000457127 0.000802403 0.000488154
BTB-01234416 1 101188217 0.000426483 0.000439177 0.000236016 0.000372654 0.000135174 0.000353481 0.000703626 0.000422128
BovineHD0100028906 1 101265914 0.000425966 0.000438351 0.000236016 0.000372654 0.000135174 0.000353481 0.000703626 0.00039407
BovineHD0100028911 1 101285304 0.000425966 0.000432695 0.000236016 0.000372654 0.000135174 0.000353481 0.000703626 0.00039407
BTA-115500-no-rs 1 101308751 0.000376385 0.000407678 0.000190904 0.00032234 0.000135174 0.000302453 0.000565168 0.00039407
Hapmap33240-BTA-157357 1 101330295 0.000389708 0.000415908 0.000183385 0.000331418 0.000135174 0.000345698 0.000565168 0.00039407
BTB-01234321 1 101366448 0.000360258 0.000420801 0.000131333 0.000297508 0.000135174 0.000335576 0.000565168 0.00039407
Hapmap41469-BTA-19461 1 101403755 0.000242233 0.000314059 0.000131333 0.000288936 0.000135174 0.000298879 0.000565168 0.000292124
BovineHD0100028960 1 101442485 0.000241803 0.000313963 0.000131333 0.000291824 0.000135174 0.000298879 0.000565168 0.000292928
Hapmap43160-BTA-116211 1 101476469 0.000249211 0.000327017 0.0001381 0.000299354 8.06E-05 0.000267256 0.000565168 0.000251776
BTA-109808-no-rs 1 101537204 0.00032601 0.000336507 0.000119645 0.00026099 8.06E-05 0.000256751 0.000565168 0.000320363
Hapmap39712-BTA-109811 1 101583260 0.000462333 0.000359079 0.000119645 0.000282251 8.06E-05 0.000332044 0.000248311 0.000324481
BTB-01136854 1 101664632 0.000285249 0.000321245 0.000119645 0.000282251 8.06E-05 0.000317826 0.000248311 0.000324481
BTB-01997024 1 101686457 0.000363248 0.000410417 0.000119645 0.000284946 8.06E-05 0.000278209 0.000112515 0.000324481
Hapmap59854-rs29026147 1 101773849 0.000298612 0.00035189 0.000119645 0.00026358 8.06E-05 0.00025266 0.000112515 0.000291353
BTB-01136812 1 101816107 0.000285159 0.000349112 0.000119645 0.00026358 8.06E-05 0.000256339 9.69E-05 0.000291353
BTA-95705-no-rs 1 101851539 0.000271761 0.000356465 0.000119645 0.00026358 8.06E-05 0.000264731 9.69E-05 0.000265633
Hapmap53234-rs29020933 1 101892420 0.000306997 0.000470124 0.000119645 0.000303852 8.06E-05 0.000274357 9.69E-05 0.000292029
Hapmap43413-BTA-95698 1 101918115 0.000296057 0.000468648 0.000119645 0.000303852 8.06E-05 0.000274357 9.69E-05 0.000292029
ARS-BFGL-NGS-11628 1 101945052 0.00019756 0.00026841 8.28E-05 0.000228914 8.06E-05 0.000244971 9.69E-05 0.000195849
BTA-95685-no-rs 1 101956485 0.000204309 0.000263615 8.28E-05 0.000264519 8.06E-05 0.000236775 9.69E-05 0.000195849
BTA-95676-no-rs 1 101977997 0.000194636 0.000263598 8.28E-05 0.000257586 8.06E-05 0.000236775 9.69E-05 0.000228338
BTB-01136517 1 102001717 0.000261196 0.000377687 0.00022071 0.00035094 8.06E-05 0.000285359 9.69E-05 0.000395618
BTB-01136480 1 102026796 0.000257409 0.000397348 0.00022071 0.00035094 8.06E-05 0.000287075 0.0002188 0.000395618
ARS-BFGL-NGS-54096 1 102074267 0.000225528 0.000300602 0.00022071 0.000256779 8.06E-05 0.000280912 0.0002188 0.000395618
Hapmap26420-BTA-148636 1 102167348 0.000227118 0.000302887 0.000104766 0.000286054 0.000113331 0.00027631 0.0002188 0.00041848
BTB-01757785 1 102183929 0.000249602 0.000338236 0.000104766 0.000286054 0.000113331 0.00027631 0.0002188 0.000264159
Hapmap28099-BTA-150614 1 102249245 0.000258209 0.000327028 0.000100747 0.000273762 0.000495594 0.000290089 0.0002188 0.000264159
BTB-00807186 1 102421173 0.000171636 0.000266679 0.000100747 0.000270359 0.000495594 0.000290089 0.0002188 0.000264159
BTB-00807137 1 102442760 0.000211859 0.000284895 0.000100747 0.000274526 0.000495594 0.000290275 0.0002188 0.000264159
BTB-00807095 1 102464968 0.000241062 0.000307947 0.000135064 0.000277338 0.000495594 0.000290447 0.0002188 0.000264159
BovineHD0100029245 1 102505093 0.000241062 0.000309644 0.000135064 0.000277338 0.000495594 0.000290447 0.0002188 0.000244869
BTA-51653-no-rs 1 102538612 0.00023237 0.000323809 0.000119448 0.000279137 0.000563052 0.000273444 0.0002188 0.000244869
BTB-00047321 1 102567034 0.000287292 0.000389378 0.000119448 0.000279137 0.000180789 0.000289014 0.0002188 0.000244869
ARS-BFGL-NGS-35839 1 102589009 0.000320793 0.000487943 0.00020065 0.000281832 0.000709007 0.000396976 0.0002188 0.000244869
BTA-46150-no-rs 1 102792723 0.000326914 0.00040088 0.000182695 0.000256931 0.000709007 0.000332923 0.0002188 0.00031583
ARS-BFGL-BAC-4585 1 102864195 0.00035464 0.000383837 0.000182695 0.000260381 0.000778509 0.000332923 0.0002188 0.00031583
BTB-01992706 1 102942640 0.000413651 0.000434778 0.000182695 0.000297471 0.000778509 0.000332923 0.0002188 0.00031583
Hapmap42215-BTA-45259 1 102975544 0.000553362 0.000504947 0.000652119 0.000337194 0.000778509 0.000356472 0.0002188 0.000359922
BTB-00046888 1 103034522 0.000362773 0.000411808 0.000164908 0.000323454 0.000319793 0.000341558 0.0002188 0.000359922
Hapmap51453-BTA-45251 1 103071560 0.000436235 0.00048374 0.000170547 0.000388032 0.000319793 0.00044431 0.000234512 0.00037069
BTB-00046704 1 103105517 0.000343378 0.000424489 0.000170359 0.00036585 0.000319793 0.00044431 0.000234512 0.00037069
Hapmap39785-BTA-85933 1 103116743 0.000243373 0.000286262 0.000170359 0.000254486 0.000319793 0.000319392 0.000234512 0.00037069
BTB-00046682 1 103154830 0.000227749 0.000296876 0.000170359 0.000254486 0.000319793 0.000319392 0.000234512 0.00037069
BTB-00046603 1 103185339 0.000322963 0.000498455 0.000636923 0.000324308 0.000424047 0.000379099 0.000234512 0.00037069
Hapmap60166-rs29019307 1 103434094 0.000232535 0.000355532 0.000145845 0.000318623 0.000424047 0.00037742 0.000234512 0.000288831
BTB-02007023 1 103442041 0.000225241 0.00029421 0.000145845 0.000270958 0.000424047 0.000359661 0.000234512 0.000288831
BTB-00007274 1 103463199 0.000255791 0.000296574 0.000145845 0.000227832 0.000424047 0.000359661 0.000234512 0.000288831
BTA-39422-no-rs 1 103515881 0.000185345 0.000273333 0.000145845 0.000238534 0.000424047 0.000329296 0.000234512 0.000288831
BTB-01579680 1 103532861 0.000184077 0.000268552 0.000128928 0.000238534 0.000424047 0.000329296 0.000161391 0.000288831
BTB-01582427 1 103543035 0.000278838 0.000313396 0.000128928 0.000335505 0.000424047 0.000330899 0.000161391 0.000344948
BTB-01579839 1 103620711 0.000203462 0.000280599 0.000128928 0.000245372 0.000424047 0.000330899 0.000129168 0.000597473
BTB-00006833 1 103623793 0.000195808 0.000248013 7.59E-05 0.000230949 0.000424047 0.000327488 0.000129168 0.000521946
Hapmap42893-BTA-27908 1 103635037 0.000171307 0.0002548 7.59E-05 0.000230949 0.000424047 0.000327488 0.000135724 0.000248087
BTA-39406-no-rs 1 103675933 0.000217008 0.000277419 7.59E-05 0.00024569 0.000424047 0.000320731 0.000135724 0.000248087
BTB-00046514 1 103728420 0.000187148 0.000255433 7.59E-05 0.000241377 0.000424047 0.000320731 0.000135724 0.000248087
BTB-00046543 1 103766703 0.000174016 0.000269553 7.59E-05 0.000241377 0.000424047 0.000320731 0.000135724 0.000248087
BTB-02074068 1 103833758 0.000155541 0.000258923 7.59E-05 0.000270128 0.000424047 0.000314046 0.000106019 0.000233732
BTB-00045786 1 103926075 0.000159628 0.000271219 7.59E-05 0.000270128 0.000424047 0.000314856 0.000106019 0.000233732
BTB-00045751 1 103950225 0.000163422 0.000263333 7.59E-05 0.000270128 0.000424047 0.000314856 0.000106019 0.000233732
Hapmap38948-BTA-28757 1 103973956 0.000170895 0.000283695 7.59E-05 0.000223492 0.000424047 0.000314856 0.000106019 0.000233732
BTB-00046247 1 104048241 0.000215131 0.000273573 7.59E-05 0.000220042 0.000424047 0.000314856 0.000106019 0.000173888
BTB-01831301 1 104220701 0.000216399 0.000301318 7.59E-05 0.000262834 0.000424047 0.000326735 5.73E-05 0.000265337
BTB-01579733 1 104280525 0.00026203 0.000372797 0.000126673 0.000293548 0.000424047 0.000334226 5.73E-05 0.000265337
ARS-BFGL-NGS-119528 1 104342870 0.000237914 0.00034555 0.000127635 0.000279537 0.000424047 0.000319071 5.73E-05 0.000265337
BovineHD0100029768 1 104507062 0.000237914 0.000344869 0.000127635 0.000279537 0.000424047 0.000319071 0.001958412 0.000262
BTB-00045108 1 104542469 0.000153618 0.000245378 0.000122878 0.000203841 0.000252335 0.000272248 5.73E-05 0.000262
BTB-01690684 1 104652883 0.000176826 0.000252685 0.000124714 0.000204326 0.000182833 0.000264676 5.73E-05 0.000262
Hapmap38819-BTA-24291 1 104722171 0.000191116 0.000271598 0.000124714 0.000208569 0.000182833 0.000277202 5.73E-05 0.000339161
BTB-01331013 1 104842361 0.000170992 0.000237488 0.000117494 0.000187696 0.000113331 0.000256318 5.73E-05 0.000353858
BTB-01614019 1 104881796 0.000171863 0.000230838 0.000117494 0.000187696 0.000113331 0.000256318 5.73E-05 0.000353858
ARS-BFGL-NGS-112619 1 104991163 0.000208548 0.000220972 6.67E-05 0.000201019 0.000113331 0.000263522 5.73E-05 0.000275631
BTB-01995287 1 105028357 0.000208548 0.000220972 6.67E-05 0.000201019 0.000113331 0.000263522 5.73E-05 0.000275631
BTB-01776340 1 105084197 0.000213565 0.000225639 6.67E-05 0.000201019 0.000113331 0.000260045 5.73E-05 0.000282129
BTB-01776404 1 105108951 0.000238384 0.000235227 6.67E-05 0.000189242 0.000113331 0.000242901 5.73E-05 0.000282129
ARS-BFGL-NGS-118286 1 105169245 0.000293053 0.000236866 6.67E-05 0.000189242 0.000113331 0.000242901 5.73E-05 0.000282129
BTB-01690739 1 105215796 0.000370952 0.000226118 7.11E-05 0.000189242 0.000113331 0.000244658 5.73E-05 0.000282129
BTB-02073725 1 105264358 0.000356742 0.000280617 7.11E-05 0.000189242 0.000113331 0.000260876 5.73E-05 0.000282129
BTB-00045007 1 105334660 0.000203446 0.000223871 7.11E-05 0.000181388 0.000113331 0.000248931 5.73E-05 0.000282129
BTB-00044939 1 105355814 0.000312605 0.000250827 8.13E-05 0.000201127 0.000113331 0.00024097 5.73E-05 0.000282129
BTB-01648341 1 105387594 0.000210466 0.000227242 8.13E-05 0.00019964 0.000113331 0.000242136 5.73E-05 0.000282129
ARS-BFGL-NGS-111126 1 105416066 0.000226127 0.000228805 0.00023113 0.00025393 0.000113331 0.000239674 0.000122828 0.000282129
BTB-00044897 1 105477614 0.00034039 0.000269853 0.00023113 0.000256385 0.000113331 0.000239674 0.000598113 0.000282129
BTB-02095892 1 105570832 0.000341928 0.000298279 0.000234222 0.000329404 0.000113331 0.000239817 0.000598113 0.000282129
BTB-01808842 1 105617874 0.00022785 0.00023898 9.89E-05 0.000211356 0.000113331 0.0002146 0.000598113 0.000204968
BTB-00044677 1 105651348 0.000259383 0.000229981 9.89E-05 0.000224288 0.000256679 0.000214438 0.000598113 0.000224259
BTA-45217-no-rs 1 105689048 0.00026494 0.000222357 9.16E-05 0.000177336 0.000256679 0.000217605 0.000158034 0.000203777
Hapmap55247-rs29011752 1 105709901 0.000282376 0.000214438 9.16E-05 0.000177336 0.000256679 0.000217605 0.000158034 0.000203777
Hapmap44077-BTA-45213 1 105754655 0.000244108 0.000213594 0.000111853 0.000181767 0.000256679 0.000217605 0.000158034 0.00018614
Hapmap51361-BTA-97011 1 105810391 0.000269245 0.000223448 0.000114753 0.000208375 0.000256679 0.000214416 0.000487941 0.000146131
ARS-BFGL-NGS-24511 1 105884830 0.000279264 0.000234986 0.000114753 0.000208375 0.000256679 0.000214416 0.000487941 0.000146131
ARS-BFGL-NGS-73237 1 105908625 0.000283219 0.000231199 0.000114753 0.000208375 0.000256679 0.000214416 0.000487941 0.000146131
ARS-BFGL-NGS-111524 1 106015356 0.000429134 0.000302287 0.000114753 0.000239249 0.000256679 0.000214416 0.001045884 0.000146131
BTB-00048624 1 106034837 0.000228627 0.000218705 0.000114753 0.000223665 0.000256679 0.000202918 0.001045884 0.000142199
BovineHD0100030112 1 106139545 0.000225837 0.000218913 0.000114753 0.000223665 0.000256679 0.000202918 0.001125098 0.000142199
Hapmap47310-BTA-46212 1 106160548 0.000188767 0.000207678 0.000114753 0.000188982 0.000223914 0.00018697 0.000808241 0.000134285
BTB-00048807 1 106245603 0.000176289 0.000182822 0.000114753 0.000173088 0.000223914 0.000178397 0.000332956 0.000134285
BTB-00048761 1 106267009 0.00019452 0.000183541 0.000114753 0.000173088 0.000223914 0.000192794 0.000332956 0.000134285
BovineHD0100030136 1 106270508 0.00019452 0.000183401 0.000114753 0.000173088 0.000223914 0.000192794 0.000332956 0.000134285
BTB-00048739 1 106295981 0.000297973 0.000252087 0.000114753 0.00024509 0.000510611 0.000214475 0.000332956 0.000134285
Hapmap54763-rs29012506 1 106365182 0.000256799 0.000207081 0.000114753 0.00024509 0.000510611 0.000207765 0.000332956 0.000134285
Hapmap13023-BTA-95276 1 106407844 0.00026365 0.000218201 0.000114753 0.000217105 0.000367262 0.000219246 0.000332956 0.000142552
Hapmap27036-BTA-163250 1 106453206 0.000220099 0.000204745 0.000122873 0.000217528 0.000367262 0.000220921 0.000332956 0.000142552
Hapmap41548-BTA-46240 1 106512965 0.000251015 0.000222755 0.000205042 0.000253009 0.000367262 0.000239823 0.000332956 0.000142552
ARS-BFGL-NGS-70855 1 106538660 0.000282359 0.000260988 0.000205042 0.000253009 0.000367262 0.000239823 0.000332956 0.000142552
Hapmap48954-BTA-95284 1 106596266 0.000256294 0.000245382 0.000205042 0.000253009 0.000367262 0.000239823 0.000332956 0.000142552
Hapmap39135-BTA-46239 1 106619491 0.00029974 0.000289884 0.000205042 0.00025731 0.000367262 0.000320258 0.000332956 0.000142552
BTB-00048535 1 106709414 0.000262132 0.000305981 0.000205042 0.000265886 8.06E-05 0.000255808 0.000332956 0.000216874
BTB-00048482 1 106735559 0.000280394 0.000321499 0.000408046 0.000265886 8.06E-05 0.0002811 0.000332956 0.000216874
BTB-00048449 1 106802833 0.000250864 0.000303391 0.000325878 0.00024859 8.06E-05 0.000284682 0.000332956 0.000216874
ARS-BFGL-NGS-115565 1 106824629 0.000271158 0.000404633 0.000140701 0.000301724 8.06E-05 0.000366688 0.0002674 0.000276709
BTB-00048319 1 106881204 0.000313899 0.000505467 0.000253539 0.000336158 8.06E-05 0.000371042 0.0002674 0.000262012
BTA-46209-no-rs 1 107009676 0.000307482 0.000377428 0.0002479 0.000352053 8.06E-05 0.000326721 0.0002674 0.000294501
BTB-00048133 1 107033065 0.000260679 0.000305511 0.000356169 0.000354732 8.06E-05 0.000328256 0.0002674 0.000294501
Hapmap48347-BTA-46207 1 107094743 0.000256979 0.00030124 0.000356169 0.000357705 8.06E-05 0.000328256 0.0002674 0.000496305
BTB-00048035 1 107149909 0.00029419 0.000297121 0.000356169 0.000326355 8.06E-05 0.000409895 0.000184741 0.000496305
ARS-BFGL-NGS-110392 1 107172243 0.000341288 0.000302456 0.000274967 0.000310964 0.000337724 0.000432493 0.000184741 0.000496305
Hapmap32019-BTA-124526 1 107217357 0.000378148 0.000377803 0.000274967 0.000317362 0.000337724 0.000355236 0.000184741 0.000477015
BTB-00047642 1 107257059 0.000312256 0.000283419 0.000274967 0.000273426 0.000337724 0.000344662 0.000105527 0.000318285
BTB-00047563 1 107284449 0.000289111 0.000309295 0.000205787 0.000264615 0.000337724 0.000354205 0.000105527 0.000318285
UA-IFASA-4990 1 107333592 0.000330031 0.000309488 0.000197892 0.000259182 0.000337724 0.000369364 0.000105527 0.000270801
Hapmap59715-rs29022224 1 107384385 0.000349022 0.000363292 0.000221775 0.000276358 0.000337724 0.000329424 0.000105527 0.000214685
BovineHD0100030416 1 107421711 0.000349022 0.00036535 0.000221775 0.000276358 0.000337724 0.000329424 0.000105527 0.000334712
BTB-00049060 1 107573707 0.000314238 0.000334754 0.000181174 0.000257337 0.000337724 0.000300771 0.000105527 0.000334712
BTB-00049075 1 107611829 0.000317349 0.000342693 0.000181174 0.000257337 0.000337724 0.000300771 0.000105527 0.000334712
ARS-BFGL-NGS-63747 1 107698360 0.000317865 0.000345457 0.000181174 0.000257337 0.000337724 0.000327425 0.000105527 0.000334712
ARS-BFGL-NGS-51005 1 107727635 0.000318511 0.000348482 0.000181174 0.000257337 0.000337724 0.000327425 0.000105527 0.000334712
BTB-00049653 1 107910690 0.000262873 0.000325269 0.000181174 0.000247284 0.000337724 0.000322663 0.000105527 0.000287229
Hapmap44218-BTA-18307 1 108000927 0.000277451 0.000334687 0.000181174 0.000259046 0.000337724 0.000322663 0.000105527 0.000287229
Hapmap38658-BTA-121982 1 108031239 0.000410815 0.000375132 0.000181174 0.00026151 0.000345028 0.00031465 0.000105527 0.000287229
BTB-00045631 1 108091870 0.000452188 0.000435497 0.000181174 0.000254068 0.000345028 0.000300843 0.000105527 0.00026039
Hapmap34753-BES7_Contig483_2157 1 108154057 0.000449034 0.0004301 0.000473202 0.000272155 0.000192123 0.000312606 0.000105527 0.00050225
ARS-BFGL-BAC-31718 1 108174470 0.000510133 0.000438934 0.000473202 0.000272155 0.000192123 0.000312606 0.000105527 0.000507862
ARS-BFGL-NGS-235 1 108199006 0.000447853 0.000377452 0.000452901 0.000303852 0.000192123 0.000302052 0.000105527 0.000544584
ARS-BFGL-NGS-114023 1 108249215 0.000487428 0.000410059 0.000452901 0.000473259 0.000574386 0.00030029 0.000105527 0.000287383
ARS-BFGL-NGS-111509 1 108282363 0.000532565 0.000392879 0.000678013 0.000330157 0.000574386 0.000280411 0.000105527 0.000287383
BTB-00045263 1 108319369 0.000694994 0.000466347 0.000676184 0.000461196 0.000574386 0.000317177 0.000105527 0.000287383
BTA-45222-no-rs 1 108352293 0.000599906 0.000462341 0.000371677 0.000308019 0.000574386 0.000283819 0.000105527 0.000287383
Hapmap32861-BTA-158968 1 108371268 0.00035475 0.000295702 0.000249299 0.000226711 0.000470133 0.000277047 0.000105527 0.000287383
Hapmap46299-BTA-46253 1 108444502 0.000334579 0.000279287 0.000300051 0.000229141 0.000535663 0.000292745 0.000105527 0.0003435
BTB-00049354 1 108453122 0.000374307 0.000320424 0.000509288 0.000258282 0.000253121 0.000295699 0.000387178 0.000278304
BovineHD0100030732 1 108503848 0.000374307 0.00032077 0.000509288 0.000258282 0.000253121 0.000295699 0.000387178 0.000278304
BTB-00049502 1 108547611 0.00055554 0.000378251 0.000933154 0.000295706 0.000482479 0.000332784 0.000387178 0.000278304
Hapmap38386-BTA-122729 1 108634690 0.000450404 0.000348591 0.000616091 0.000284484 0.000482479 0.000337385 0.00039877 0.000226864
ARS-BFGL-NGS-110222 1 108673807 0.000422447 0.000311008 0.000616091 0.000284484 0.000482479 0.000322632 0.00039877 0.000226864
Hapmap42097-BTA-120192 1 108708542 0.000316781 0.000232603 0.000331885 0.000326548 0.000482479 0.000296109 0.000636413 0.000252584
BTA-120188-no-rs 1 108748198 0.000311283 0.000255619 0.000351395 0.000256115 0.000482479 0.000276961 0.000312041 0.000252584
ARS-BFGL-NGS-116315 1 108782509 0.000261683 0.000274843 0.000204486 0.000240644 0.000479121 0.00027989 0.000312041 0.000376041
ARS-BFGL-NGS-35848 1 108864882 0.000288042 0.000258273 0.000214389 0.000252675 0.000479121 0.000274011 0.000312041 0.000376631
Hapmap44346-BTA-120193 1 108900317 0.000311185 0.000258415 0.000214389 0.000252675 0.000479121 0.000268112 0.000312041 0.000376631
Hapmap42098-BTA-120200 1 108935413 0.000324553 0.000244634 0.000214389 0.000318878 0.000479121 0.000263573 0.000312041 0.000320514
BTB-01263441 1 109007793 0.00029827 0.000258657 0.000214389 0.000232448 0.000479121 0.000263861 0.000312041 0.000320514
BTB-01961443 1 109032560 0.000237714 0.000242319 0.000204813 0.000227723 0.000249763 0.000253864 0.000281865 0.000197057
BTA-109427-no-rs 1 109079423 0.000211146 0.00022013 0.000204813 0.000227723 0.000249763 0.000253864 4.42E-05 0.000119897
ARS-BFGL-NGS-32083 1 109099488 0.000246695 0.000215935 0.000610822 0.00022782 0.000249763 0.000261719 4.42E-05 0.000119897
BTB-02008740 1 109136062 0.000224295 0.000213282 0.000204813 0.000227514 0.000249763 0.000278556 4.42E-05 0.000119897
Hapmap48271-BTA-27390 1 109175008 0.000204645 0.000200132 0.000204813 0.000227514 0.000249763 0.000278556 4.42E-05 0.000119897
ARS-BFGL-NGS-118240 1 109200000 0.000215358 0.000205619 0.000180931 0.000220352 0.000249763 0.000274235 9.43E-05 0.000274218
ARS-BFGL-NGS-535 1 109221369 0.000300421 0.000243947 0.000156467 0.000223706 0.000249763 0.000291656 9.43E-05 0.000517346
ARS-BFGL-NGS-10422 1 109252370 0.000355921 0.000274581 0.000562476 0.000256351 0.000249763 0.000291656 0.00047448 0.000517346
BTB-01201574 1 109284636 0.000492173 0.000345424 0.00025797 0.000314866 0.000249763 0.000285881 0.000487868 0.000517346
Hapmap44213-BTA-122843 1 109314516 0.000396752 0.000297662 0.00025797 0.000279151 0.000577417 0.000327675 0.000562687 0.000568786
BTB-01201524 1 109359679 0.000300058 0.000270174 0.00025797 0.000334605 0.000577417 0.000312192 0.000562687 0.000568786
ARS-BFGL-NGS-115502 1 109431433 0.000394093 0.00037494 0.000270503 0.000445409 0.000477696 0.000395268 0.000562687 0.000672738
BTB-01568926 1 109464710 0.000272271 0.00026516 0.000169001 0.000284147 0.000477696 0.000319777 0.000182459 0.000364096
BTA-98364-no-rs 1 109468586 0.000273549 0.00026516 0.000231237 0.00037977 0.000605117 0.00030508 0.000182459 0.000364096
ARS-BFGL-NGS-66914 1 109521534 0.000259597 0.00025067 0.000272136 0.000308976 0.000605117 0.000297891 0.000182459 0.000286935
BovineHD0100031031 1 109525700 0.000259597 0.000249821 0.000272136 0.000308976 0.000605117 0.000297891 0.000182459 0.00026794
ARS-BFGL-NGS-118671 1 109543734 0.00030038 0.000262967 0.000272136 0.000293096 0.000413379 0.000298017 0.000562687 0.000253942
BTA-00854-rs29014005 1 109573236 0.000316127 0.000259342 0.000272136 0.000293096 0.000413379 0.000298017 0.000562687 0.000253942
ARS-BFGL-NGS-93455 1 109649036 0.000354819 0.000323099 0.000291469 0.000301587 0.00046932 0.00034702 0.000562687 0.000408263
ARS-BFGL-NGS-33623 1 109680994 0.000348743 0.000352368 0.000291469 0.000301061 0.00046932 0.000334276 0.000562687 0.000331103
ARS-BFGL-NGS-115228 1 109706655 0.00033808 0.000293319 0.000291469 0.000301061 0.00046932 0.000365944 0.000562687 0.000331103
BTA-111239-no-rs 1 109749666 0.000444508 0.000425828 0.000302154 0.000298147 0.000686076 0.000381139 0.000372573 0.000137212
Hapmap50869-BTA-111237 1 109869888 0.00040511 0.000387213 0.000521361 0.000313049 0.000729763 0.000346566 0.000372573 0.000137212
Hapmap40040-BTA-104644 1 110037865 0.000436411 0.000403491 0.000552593 0.000342517 0.000729763 0.000346863 0.000422762 0.000146039
BTB-01568935 1 110093503 0.000469425 0.000413262 0.000552593 0.000334844 0.000729763 0.000346863 0.000422762 0.000178528
BTB-00006126 1 110299855 0.000576039 0.000430464 0.000962075 0.000353251 0.000729763 0.000346863 0.000422762 0.000234107
BovineHD0100031243 1 110362276 0.000562089 0.000430464 0.000962075 0.000353251 0.000729763 0.000346863 0.000422762 0.000234107
BTB-01184881 1 110389787 0.000560487 0.000437544 0.000638048 0.000372504 0.000959121 0.000376013 0.000422762 0.000234107
BovineHD0100031259 1 110442201 0.000561417 0.000437544 0.000638048 0.000372504 0.000959121 0.000376013 0.000422762 0.000247825
BovineHD0100031266 1 110501473 0.000561417 0.000436689 0.000638048 0.000372504 0.000959121 0.000376013 0.000422762 0.000324985
ARS-BFGL-NGS-19707 1 110557741 0.000508708 0.000394002 0.000804853 0.000280467 0.000959121 0.000376013 0.000332231 0.000324985
ARS-BFGL-BAC-16136 1 110580221 0.00050766 0.000372857 0.00079382 0.000279764 0.000602342 0.000379694 0.000174896 0.000369077
BTB-01166725 1 110629127 0.000674261 0.000374585 0.000779681 0.000316017 0.000602342 0.000376438 0.000174896 0.000369077
ARS-BFGL-BAC-16138 1 110694748 0.000808564 0.000430133 0.000576237 0.000335657 0.000602342 0.000379551 0.000174896 0.000369077
BovineHD0100031305 1 110714640 0.000808637 0.000433618 0.000576237 0.000335657 0.000602342 0.000379551 0.000174896 0.000369077
BTB-01166773 1 110720832 0.001163125 0.000541969 0.000840677 0.000356861 0.001061057 0.000390513 0.000174896 0.000369077
Hapmap41730-BTA-102454 1 110781251 0.000821079 0.000375485 0.000691693 0.000273187 0.001186473 0.000323543 0.000174896 0.000342757
ARS-BFGL-NGS-105415 1 110808219 0.000476058 0.000336575 0.000582497 0.000306596 0.000957115 0.000265527 0.000211456 0.000275521
BovineHD0100031346 1 110844764 0.000476058 0.000336349 0.000582497 0.000306596 0.000957115 0.000265527 0.000211456 0.000275521
BTA-102461-no-rs 1 110848462 0.000391379 0.000320506 0.00041091 0.000279111 0.000957115 0.000262014 0.000211456 0.000275521
Hapmap38800-BTA-102469 1 110887273 0.00028713 0.000247678 0.000177514 0.000251014 0.0004984 0.000255814 0.000211456 0.000275521
BovineHD0100031359 1 110912216 0.00028713 0.000247291 0.000177514 0.000251014 0.0004984 0.000255814 0.000211456 0.000291349
Hapmap51789-BTA-102473 1 110924093 0.00026081 0.000238781 0.00028385 0.0002484 0.0004984 0.000255814 0.000211456 0.000291349
BTB-01167043 1 110946536 0.000212531 0.000211337 0.00028385 0.000214893 0.000297586 0.000222817 0.000161426 0.000224567
BovineHD0100031372 1 110965457 0.000212531 0.000211337 0.00028385 0.000214893 0.000297586 0.000222817 0.000161426 0.000224567
ARS-BFGL-NGS-32687 1 110982956 0.00020542 0.000211937 0.000148514 0.000214893 0.000297586 0.000219918 0.000161426 0.000180475
BovineHD0100031374 1 110987305 0.00020542 0.000211937 0.000148514 0.000214893 0.000297586 0.000219918 0.000161426 0.000180475
BovineHD0100031382 1 111028720 0.00020542 0.000211168 0.000148514 0.000214893 0.000297586 0.000219918 0.000161426 0.000180475
ARS-BFGL-NGS-57889 1 111030092 0.000183241 0.000194464 0.000148514 0.000214235 0.000297586 0.000215365 0.000161426 0.000180475
Hapmap39532-BTA-102468 1 111039014 0.000182082 0.000201993 0.000163551 0.00022286 0.000297586 0.000208714 0.000161426 0.000180475
ARS-BFGL-NGS-119115 1 111060336 0.000220339 0.000201813 0.000159406 0.000206178 0.000297586 0.00020361 0.000161426 0.000205166
BovineHD0100031408 1 111090922 0.000220339 0.000201925 0.000159406 0.000206178 0.000297586 0.00020361 0.000161426 0.000205166
ARS-BFGL-NGS-109823 1 111122389 0.000222793 0.000228715 0.000174319 0.000221511 0.000367089 0.000205056 0.000161426 0.000205166
BovineHD0100031438 1 111171782 0.000222793 0.000228715 0.000174319 0.000221511 0.000232172 0.000205056 0.000161426 0.000205166
BovineHD0100031458 1 111221072 0.000222793 0.000228577 0.000174319 0.000221511 0.000232172 0.000205056 0.000161426 0.000183881
BTA-96415-no-rs 1 111265311 0.000197671 0.000201793 0.000174319 0.000221511 0.000232172 0.000205056 0.000161426 0.000183881
BTB-01140101 1 111289853 0.000212201 0.000214873 0.000174319 0.000221511 0.000232172 0.000202887 0.000161426 0.000183881
BovineHD0100031491 1 111292500 0.00021225 0.000215151 0.000174319 0.000221511 0.000232172 0.000202887 0.000161426 0.000183881
BTB-01139983 1 111326520 0.00021225 0.00021534 0.00020332 0.000215933 0.000286781 0.00020529 0.000161426 0.000183881
ARS-BFGL-NGS-18066 1 111357945 0.000200035 0.000188839 0.000183809 0.000198052 0.00023084 0.000174442 0.000161426 0.000174479
ARS-BFGL-NGS-26803 1 111389074 0.000235812 0.000231613 0.000244067 0.000213512 0.00040727 0.000194099 0.000212808 0.000158651
ARS-BFGL-NGS-110339 1 111495891 0.000258256 0.000207754 0.000251562 0.000191898 0.000356301 0.000196636 0.000228265 0.000192024
ARS-BFGL-NGS-26090 1 111544625 0.000231887 0.000207378 0.000368726 0.000238689 0.000356301 0.000203544 0.000228265 0.000192024
BovineHD0100031575 1 111573593 0.000231887 0.000207378 0.000368726 0.000238689 0.000356301 0.000203544 0.000228265 0.000192024
ARS-BFGL-NGS-89681 1 111577424 0.00027509 0.000220476 0.000372697 0.000270366 0.000356301 0.00022453 0.000228265 0.000192024
BovineHD0100031602 1 111661060 0.00027509 0.000220476 0.000372697 0.000270366 0.000356301 0.00022453 0.000228265 0.000192024
BovineHD0100031609 1 111694550 0.000273695 0.000221185 0.000372697 0.000270366 0.000356301 0.00022453 0.000228265 0.000191545
BTB-01562245 1 111760455 0.000262524 0.000215229 0.000288864 0.000185476 0.000356301 0.000212389 0.000228265 0.000191545
ARS-BFGL-NGS-26007 1 111855994 0.000280127 0.000240743 0.00032715 0.000189871 0.000356301 0.0002266 0.000228265 0.000191545
BTB-02056490 1 111955405 0.000397756 0.000285446 0.000363761 0.000261039 0.000390534 0.000218805 0.00070355 0.000208136
ARS-BFGL-NGS-104170 1 111997359 0.000408954 0.000274306 0.000363761 0.000259204 0.000390534 0.000251053 0.00070355 0.000208136
BovineHD0100031681 1 112016726 0.000415929 0.000274282 0.000363761 0.000259204 0.000390534 0.000251053 0.00070355 0.000208136
ARS-BFGL-NGS-104436 1 112039035 0.000444781 0.000311001 0.000341309 0.00026862 0.000390534 0.000273036 0.00070355 0.000208136
BTA-114834-no-rs 1 112208818 0.000317229 0.000246871 0.000335345 0.000234845 0.000214105 0.000225144 0.000228265 0.000231865
ARS-BFGL-BAC-6549 1 112225759 0.000335659 0.00025583 0.000342595 0.000247949 0.000214105 0.000246938 0.000228265 0.000231865
BTB-01229664 1 112247273 0.000337116 0.000271653 0.000342595 0.000256438 0.000214105 0.000247467 0.000228265 0.000232893
ARS-BFGL-NGS-97925 1 112344219 0.000307686 0.000259347 0.000342595 0.000256438 0.000214105 0.000247467 0.000228265 0.000232893
BTA-104132-no-rs 1 112396926 0.000308658 0.0002634 0.000319653 0.000279325 0.000214105 0.000261191 0.000228265 0.000232893
BovineHD0100031807 1 112433242 0.000308658 0.000262539 0.000319653 0.000279325 0.000214105 0.000261191 0.00030431 0.000227534
Hapmap41249-BTA-37966 1 112462260 0.000264423 0.000235635 0.000255169 0.000261743 0.000214105 0.000238806 0.00030431 0.000227534
ARS-BFGL-NGS-18134 1 112497788 0.000378881 0.000308458 0.000249116 0.000272365 0.000214105 0.000245115 0.00030431 0.000177698
ARS-BFGL-NGS-68690 1 112508657 0.000249974 0.000224615 0.000229782 0.000254834 0.000214105 0.000237579 0.00030431 0.000177698
ARS-BFGL-NGS-61822 1 112526671 0.00024455 0.00022568 0.00023901 0.000330655 0.000214105 0.000239287 0.00030431 0.000176098
ARS-BFGL-BAC-16144 1 112551212 0.000295398 0.000320207 0.000307695 0.000390209 0.000302319 0.000234401 0.000405767 0.000898832
BovineHD0100031862 1 112630052 0.000295398 0.000319744 0.000307695 0.000390209 0.000302319 0.000234401 0.000405767 0.000376514
UA-IFASA-7369 1 112649918 0.000284902 0.00027806 0.000291455 0.000248819 0.000232817 0.000215591 0.000405767 0.000376514
BTB-00049981 1 112675358 0.000425869 0.000325285 0.000357742 0.000307235 0.000232817 0.000268966 0.000548421 0.00039856
BTB-00738246 1 112769407 0.000460107 0.000339847 0.000717896 0.00033416 0.000232817 0.000275962 0.000548421 0.000504847
BTB-00049996 1 112827230 0.000424965 0.000383461 0.000470908 0.000504485 0.000232817 0.000285332 0.000759659 0.000549827
ARS-BFGL-NGS-104897 1 112863292 0.000398588 0.00040793 0.000702913 0.000512858 0.000232817 0.00033411 0.00069032 0.000446947
Hapmap46825-BTA-47232 1 112994639 0.000334655 0.000316398 0.000742341 0.000367577 0.000232817 0.000333529 0.00069032 0.000445985
ARS-BFGL-NGS-16218 1 113042340 0.000330518 0.000312692 0.000742341 0.000367577 0.000232817 0.000333529 0.00069032 0.000445985
ARS-BFGL-NGS-16950 1 113064926 0.000355034 0.00033286 0.000598125 0.000349567 0.000409246 0.000297207 0.00069032 0.000445985
ARS-BFGL-NGS-110332 1 113085294 0.000362772 0.000365281 0.0004702 0.000350074 0.000409246 0.000303398 0.00069032 0.000445985
BTA-47238-no-rs 1 113215525 0.000509269 0.000381185 0.000519216 0.000332606 0.000550883 0.000307793 0.00069032 0.000445985
ARS-BFGL-NGS-25368 1 113296627 0.0005073 0.000351513 0.000541502 0.000493082 0.000550883 0.000310491 0.00069032 0.000445985
ARS-BFGL-BAC-6558 1 113346075 0.000609718 0.000333833 0.000490751 0.000419152 0.000550883 0.000309785 0.00069032 0.000542603
ARS-BFGL-NGS-42310 1 113403611 0.000568551 0.000331485 0.000381999 0.000261352 0.000550883 0.000308918 0.000254869 0.000385908
Hapmap60237-rs29019540 1 113490096 0.000448708 0.000304071 0.000343178 0.00028111 0.001697672 0.000256827 0.000341285 0.000385908
BovineHD0100032124 1 113554175 0.000448708 0.000304086 0.000343178 0.00028111 0.001697672 0.000256827 0.000341285 0.000565949
Hapmap42001-BTA-89523 1 113631332 0.000443093 0.000306191 0.000337294 0.000282806 0.000496274 0.000253343 0.000987003 0.000565949
Hapmap55381-rs29025399 1 113632833 0.000380981 0.000289225 0.000337294 0.000287598 0.000496274 0.000253086 0.000987003 0.000419577
BTB-01058479 1 113667077 0.000411413 0.000296442 0.000337294 0.000287598 0.000496274 0.000296665 0.000987003 0.000213815
BTB-01058465 1 113745976 0.000331046 0.000279291 0.000218352 0.000237773 0.000541246 0.000264164 0.000910958 0.000213815
ARS-BFGL-NGS-119781 1 113785684 0.000331352 0.000266314 0.000218352 0.000242086 0.000541246 0.000264127 0.000345142 0.000203418
BTA-122011-no-rs 1 113821052 0.000334425 0.000246145 0.000218352 0.000253222 0.000369169 0.000258166 0.000820427 0.000246026
ARS-BFGL-NGS-43953 1 113855984 0.000341585 0.000250855 0.000218352 0.000255112 0.000369169 0.000253851 0.000820427 0.000246026
BTB-01058228 1 113906808 0.000427474 0.000299802 0.000227794 0.000270811 0.000405006 0.000269952 0.001818526 0.000268072
Hapmap60354-rs29025571 1 113985680 0.000428868 0.000299802 0.000254861 0.000282214 0.000405006 0.000276312 0.001818526 0.000268072
BTB-01057979 1 114085424 0.000426952 0.000302013 0.000354606 0.00032298 0.000639978 0.000265329 0.000544428 0.00025264
BovineHD0100032265 1 114207692 0.000426487 0.000304764 0.000354606 0.00032298 0.000639978 0.000265329 0.000544428 0.000406961
ARS-BFGL-NGS-2027 1 114239740 0.000404804 0.000298354 0.000369643 0.000291522 0.000639978 0.000257847 0.000544428 0.000406961
Hapmap39601-BTA-89540 1 114270026 0.00042932 0.000369855 0.000424846 0.000293043 0.000639978 0.00025692 0.000544428 0.000406961
BTB-01649757 1 114338523 0.000488521 0.000376663 0.000472995 0.000315274 0.000639978 0.000251541 0.000544428 0.00038227
BovineHD0100032381 1 114495961 0.000488521 0.000377812 0.000472995 0.000315274 0.000639978 0.000251541 0.000544428 0.000205903
BovineHD0100032387 1 114525881 0.000487126 0.00037756 0.000472995 0.000315274 0.000639978 0.000251541 0.000544428 0.000203918
BovineHD0100032395 1 114544418 0.000485576 0.000374921 0.000472995 0.000315274 0.000639978 0.000251541 0.000544428 0.000199346
BovineHD0100032409 1 114580182 0.000485576 0.000372616 0.000472995 0.000315274 0.000639978 0.000251489 0.000544428 0.000199346
Hapmap47770-BTA-89520 1 114647883 0.000474697 0.000368667 0.000472995 0.000317374 0.000544412 0.000264613 0.000524416 0.000194437
BovineHD0100032432 1 114720422 0.000474697 0.000367619 0.000472995 0.000312582 0.000544412 0.000265238 0.000524416 0.000215013
ARS-BFGL-NGS-109048 1 114737613 0.000391775 0.000294042 0.000436085 0.00026795 0.000335905 0.000245015 0.000438001 0.000215013
BTA-94396-no-rs 1 114771441 0.000390115 0.000288034 0.000391566 0.000257007 0.000335905 0.000247046 0.00034747 0.000184149
BTA-06866-rs29021222 1 114815110 0.000389974 0.000284387 0.000391566 0.000257007 0.000335905 0.000247046 0.00034747 0.000184149
BTB-00050187 1 114842562 0.000370509 0.000249903 0.000437 0.000249819 0.000335905 0.000306104 0.00034747 0.000184149
ARS-BFGL-NGS-76535 1 114868818 0.000313325 0.000237541 0.00037355 0.000236228 0.000335905 0.00022931 0.000339549 0.000180431
Hapmap54649-rs29025427 1 114891792 0.000308093 0.000235716 0.00037355 0.000239308 0.000335905 0.00022555 0.000339549 0.000175401
BTB-01922537 1 114907147 0.000270321 0.000232126 0.000351225 0.000231917 0.000335905 0.000221101 0.000339549 0.000175401
ARS-BFGL-NGS-92715 1 114945541 0.000246052 0.000213652 0.000249722 0.000231917 0.000335905 0.000222778 0.000339549 0.000175401
BovineHD0100032489 1 114962483 0.000246052 0.000220439 0.000249722 0.000231917 0.000335905 0.000222778 0.000339549 0.000175401
ARS-BFGL-NGS-11580 1 114981065 0.000259196 0.000233592 0.000229986 0.000250981 0.000221226 0.000213536 0.000339549 0.000188821
Hapmap51663-BTA-94927 1 115022208 0.000253666 0.000235663 0.000222736 0.000250981 0.000221226 0.000221146 0.000276177 0.000188821
BTB-01457148 1 115033039 0.000291567 0.0002784 0.000216983 0.000256199 0.000221226 0.000210735 0.000276177 0.000188821
BovineHD0100032521 1 115043929 0.000291567 0.000278966 0.000216983 0.000256199 0.000221226 0.000210735 0.000276177 0.000188821
BTA-47242-no-rs 1 115059250 0.000289313 0.000278198 0.000216983 0.000256199 0.000221226 0.000210735 0.000276177 0.00013738
ARS-BFGL-NGS-37145 1 115072563 0.000310911 0.000281034 0.000226405 0.000248465 0.000221226 0.000210735 0.000276177 0.000166775
UA-IFASA-1795 1 115133648 0.00047418 0.000320706 0.000271551 0.000281505 0.000221226 0.000230774 0.000276177 0.000144729
BTB-01744054 1 115185215 0.000593807 0.000394707 0.000327089 0.000358415 0.000196168 0.000260249 0.000276177 0.000144729
BovineHD0100032585 1 115224332 0.000593807 0.000395229 0.000327089 0.000358415 0.000196168 0.000260249 0.000276177 0.000147862
ARS-BFGL-NGS-67613 1 115389278 0.000481857 0.000382838 0.000360741 0.000340403 0.000196168 0.000306012 0.000276177 0.000147862
BovineHD0100032653 1 115417154 0.000483338 0.000382931 0.000360741 0.000340403 0.000196168 0.000306012 0.000276177 0.000175123
BovineHD0100032673 1 115463286 0.000483338 0.000382931 0.000360741 0.000340403 0.000196168 0.000306308 0.000157356 0.000183354
BTB-00050464 1 115499944 0.000517189 0.000408911 0.000360741 0.000340403 0.000196168 0.000306308 0.000333602 0.000183354
BTB-01094119 1 115584713 0.000515954 0.000407111 0.000360741 0.00037572 0.000182351 0.000312077 0.000333602 0.000183354
BTB-01094046 1 115654919 0.000550937 0.000409768 0.000360741 0.00037572 0.0003257 0.000325235 0.000333602 0.000183354
BTB-00051001 1 115689669 0.000698158 0.000518703 0.000585766 0.000476865 0.0003257 0.000299668 0.000333602 0.000183354
BTB-00050968 1 115738119 0.000767159 0.00060526 0.000585766 0.000476865 0.0003257 0.000330173 0.000333602 0.000190532
BovineHD0100032761 1 115818377 0.000773613 0.000605661 0.000585766 0.000476865 0.0003257 0.000330173 0.000333602 0.000190532
BTB-00050887 1 115882381 0.000787191 0.000581246 0.00045043 0.000390135 0.0003257 0.000331076 0.000286073 0.000190532
BTB-01514979 1 115917892 0.000864809 0.000664386 0.000740087 0.000410475 0.0003257 0.000347551 0.000286073 0.000190532
BTB-01191390 1 116046553 0.000757901 0.000620617 0.000740087 0.000406422 0.0003257 0.000369443 0.000286073 0.000169955
BTB-01591344 1 116103725 0.000924825 0.00059872 0.000699067 0.000377333 0.0003257 0.000440793 0.001381684 0.00017202
BTB-01953588 1 116180026 0.000729721 0.000448546 0.000536663 0.000372035 0.0003257 0.00031556 0.001381684 0.000480662
BTB-01191355 1 116207942 0.000813511 0.000455542 0.000536663 0.000383644 0.0003257 0.000311674 0.001381684 0.000480662
BTB-01191211 1 116301231 0.00123496 0.000490675 0.000321745 0.000435063 0.000417443 0.00032812 0.00074797 0.000331528
Hapmap53293-rs29016851 1 116348200 0.000949204 0.000473944 0.000222642 0.00040931 0.000499892 0.000329439 0.000272685 0.000314381
BTA-108007-no-rs 1 116419981 0.000695841 0.000385651 0.000265996 0.000243246 0.000462292 0.000353733 0.000125297 0.000902271
ARS-BFGL-NGS-57677 1 116472073 0.000623862 0.000381713 0.000325206 0.000260067 0.000462292 0.000353733 0.000125297 0.000284987
BTB-01575226 1 116518604 0.000442231 0.000324122 0.00034656 0.000254369 0.000462292 0.000345144 0.000125297 0.000284987
BTA-105039-no-rs 1 116569378 0.000435261 0.000326222 0.000366861 0.000281006 0.000462292 0.000345144 0.000125297 0.000284987
Hapmap38720-BTA-105046 1 116582598 0.00047682 0.000346183 0.000342806 0.000312602 0.000318943 0.000342775 0.000125297 0.000194704
BTB-02041724 1 116700751 0.000476896 0.000327015 0.000400807 0.000322298 0.000318943 0.000335701 0.000125297 0.000194704
BTA-90528-no-rs 1 116710190 0.000553679 0.000384927 0.000392349 0.000322111 0.000510075 0.000349052 0.000175327 0.000229536
BTB-00051291 1 116853616 0.000635935 0.000572085 0.000400826 0.000474096 0.000573785 0.00040279 0.000197211 0.000231625
BTB-02083452 1 116879644 0.000593243 0.000568219 0.000430326 0.000479986 0.000573785 0.00040279 0.000197211 0.000231625
Hapmap24434-BTA-48171 1 116928702 0.000574922 0.000561815 0.000430326 0.00048396 0.000573785 0.00040279 0.000197211 0.000231625
BovineHD0100033105 1 117258815 0.000574922 0.00056036 0.000430326 0.00048396 0.000573785 0.00040279 0.000207378 0.000183326
BTB-02047820 1 117318567 0.000544327 0.000515399 0.000393417 0.000445753 0.000573785 0.00040795 0.000207378 0.000183326
BTB-01622929 1 117345968 0.000473837 0.000493516 0.000369179 0.000388026 0.000573785 0.000377591 0.000207378 0.000183326
BovineHD0100033129 1 117351623 0.000473837 0.000490417 0.000369179 0.000388026 0.000573785 0.000377591 0.000207378 0.000183326
BovineHD0100033141 1 117387704 0.000473837 0.000491346 0.000369179 0.000388026 0.000573785 0.000377591 0.000207378 0.000183326
Hapmap50370-BTA-48158 1 117521475 0.000408516 0.000436439 0.000311178 0.000457658 0.000573785 0.000361755 0.000207378 0.00027461
ARS-BFGL-NGS-20062 1 117547653 0.00040913 0.000432496 0.000311178 0.000457658 0.000537948 0.000362636 0.000207378 0.00027461
BTA-20517-no-rs 1 117585231 0.00036783 0.000365415 0.000215446 0.000384623 0.000410527 0.000352961 0.000212246 0.00027461
Hapmap60528-rs29019947 1 117619160 0.000315368 0.000345594 0.000246823 0.000359972 0.000219396 0.000367735 0.000212246 0.00027461
BTB-01305960 1 117722957 0.000323221 0.000379153 0.000246823 0.000338409 0.000219396 0.000370094 0.000212246 0.000362794
BTB-01305946 1 117751796 0.000301647 0.000337913 0.000185662 0.000298755 0.000219396 0.000347611 0.000212246 0.000349374
ARS-BFGL-NGS-25618 1 117781148 0.000295518 0.000340543 0.000204117 0.000345438 0.000219396 0.000340117 0.000212246 0.000349374
BTB-01641194 1 117817906 0.000304193 0.000357169 0.000282292 0.000352507 0.000219396 0.000306214 0.000212246 0.000347021
Hapmap51142-BTA-109780 1 117854060 0.000267861 0.000308963 0.000261992 0.000272744 0.000127652 0.000266384 0.000212246 0.00023355
BovineHD0100033288 1 117872637 0.000267861 0.000308064 0.000261992 0.000272744 0.000127652 0.000266384 0.000212246 0.00023355
BTB-01499384 1 117894695 0.000298615 0.000330676 0.000261992 0.000269868 0.000127652 0.00025066 0.000212246 0.00023355
BTA-98511-no-rs 1 117929353 0.00031356 0.000323293 0.000261992 0.000267862 0.000127652 0.000248152 0.000212246 0.000145367
UA-IFASA-1947 1 117973576 0.000331372 0.000305526 0.000397328 0.000263892 0.000127652 0.000249468 0.000212246 0.000145367
Hapmap51365-BTA-98510 1 118002920 0.000378682 0.000303702 0.000397328 0.000263892 0.000127652 0.000246701 0.000212246 0.000166652
BovineHD0100033333 1 118038668 0.000378682 0.000303702 0.000397328 0.000263892 0.000127652 0.000246701 0.00019679 0.000166652
BTB-00051535 1 118072379 0.000338061 0.000299339 0.000224694 0.000252137 0.000127652 0.00025283 0.000171775 0.000166652
ARS-BFGL-NGS-93375 1 118105327 0.000325988 0.000286274 0.000224694 0.000252137 0.000127652 0.000252846 0.000171775 0.000200946
BovineHD4100000671 1 118114081 0.000325988 0.000285752 0.000224694 0.000252137 0.000127652 0.000252846 0.000171775 0.000200946
ARS-BFGL-NGS-13821 1 118127187 0.000349439 0.000301212 0.000265295 0.000244296 0.000127652 0.00028352 0.000131325 0.000200946
BovineHD0100033361 1 118131766 0.000349439 0.00030142 0.000265295 0.000244296 0.000127652 0.00028352 0.000131325 0.000200946
BTA-48213-no-rs 1 118162844 0.000387478 0.000314998 0.000269741 0.000315627 0.000248367 0.000312329 0.000131325 0.000398242
Hapmap39027-BTA-48208 1 118194724 0.000411745 0.000364261 0.000327742 0.000312547 0.000850431 0.000324749 0.000124769 0.000398242
BTB-00051887 1 118226740 0.000467254 0.000366131 0.000632249 0.000359412 0.000850431 0.000372898 0.000124769 0.000441733
BovineHD0100033398 1 118247070 0.000467254 0.000366131 0.000632249 0.000359412 0.000850431 0.000372898 0.000124769 0.000441733
BovineHD0100033402 1 118266633 0.000467254 0.000367917 0.000632249 0.000356948 0.000850431 0.000372898 0.000124769 0.000441733
ARS-BFGL-NGS-10545 1 118289543 0.000551382 0.000404673 0.00097059 0.00036104 0.000850431 0.000464674 0.000124769 0.000448031
BTB-00052307 1 118331487 0.00054098 0.000404673 0.000767585 0.00036053 0.000391716 0.000436484 0.000124769 0.000448031
BTB-00051924 1 118374617 0.00054539 0.000426279 0.000508114 0.000356097 0.000391716 0.000370569 0.000124769 0.000448031
BTB-00051548 1 118387738 0.000411343 0.000307314 0.00015863 0.000274817 0.000328005 0.00025825 0.000124769 0.000370871
ARS-BFGL-NGS-103307 1 118470614 0.000394005 0.000302582 0.00015863 0.000274817 0.000328005 0.00025825 7.47E-05 0.000370871
BovineHD0100033456 1 118523077 0.000392455 0.00030213 0.00015863 0.000274817 0.000328005 0.00025825 7.47E-05 0.000370871
Hapmap42953-BTA-48231 1 118532290 0.000410211 0.000301504 0.000199572 0.000272208 0.000328005 0.000259398 7.47E-05 0.000314754
BovineHD0100033461 1 118550334 0.000410113 0.000300931 0.000199572 0.000272208 0.000328005 0.000259398 7.47E-05 0.000314754
BTB-01543375 1 118552415 0.000442128 0.000319128 0.000199572 0.00034581 0.000328005 0.00026029 7.47E-05 0.000314754
Hapmap46705-BTA-49345 1 118581426 0.00037221 0.000283149 0.000157279 0.0002429 0.000328005 0.000252094 7.47E-05 0.000280461
BTB-00052514 1 118609659 0.000347288 0.000274765 0.000157279 0.000230236 0.000328005 0.000253265 7.47E-05 0.000280461
BovineHD0100033488 1 118649176 0.000347288 0.000274627 0.000157279 0.000233686 0.000328005 0.000253265 0.000454968 0.000403917
BTB-00052471 1 118672043 0.000322301 0.000278634 0.000157279 0.000242631 0.000184657 0.000268116 0.000454968 0.000403917
BTA-99965-no-rs 1 118714300 0.000510992 0.000367974 0.00017758 0.000285775 0.000184657 0.000346893 0.00049299 0.000440414
ARS-BFGL-NGS-31534 1 118750689 0.00030508 0.000292019 0.00017758 0.000277872 6.39E-05 0.000258167 0.00049299 0.000440414
ARS-BFGL-NGS-23299 1 118752046 0.000290338 0.000308628 0.000216376 0.0003102 6.39E-05 0.000237796 0.00049299 0.000440414
Hapmap56538-rs29024657 1 118777869 0.000336705 0.000301987 0.000659606 0.000312604 6.39E-05 0.000217643 0.000112762 0.000316957
BovineHD0100033531 1 118804750 0.000336705 0.000302387 0.000659606 0.000312604 6.39E-05 0.000217643 0.000112762 0.000295671
BTB-00052201 1 118815770 0.000338879 0.000303295 0.000484057 0.00027038 6.39E-05 0.000225141 0.000112762 0.000295671
Hapmap48354-BTA-48238 1 118837556 0.000346056 0.000329023 0.000393833 0.000259214 0.000318784 0.000313048 0.000136448 0.000308765
ARS-BFGL-NGS-105650 1 118882592 0.000325826 0.000299346 0.000353307 0.000270928 0.000318784 0.000237179 0.000119916 0.000275843
Hapmap54441-rs29025631 1 118923333 0.000304339 0.000307765 0.000303337 0.000293876 0.000318784 0.000274649 0.000119916 0.000262424
BovineHD0100033592 1 118955637 0.000304339 0.000307765 0.000303337 0.000293876 0.000318784 0.000274649 0.000119916 0.000262424
BTB-01543431 1 119018882 0.000308157 0.000312655 0.000296892 0.00030283 0.000318784 0.000274649 0.000119916 0.000262424
BovineHD0100033623 1 119081609 0.000308157 0.000312663 0.000296892 0.00030283 0.000318784 0.000274649 0.000119916 0.000571066
BTB-01632443 1 119106826 0.000308157 0.000311908 0.000296892 0.00030283 0.000318784 0.000274649 0.000119916 0.000581185
BovineHD0100033646 1 119153870 0.000308157 0.000313485 0.000296892 0.00030283 0.000318784 0.000274649 0.000119916 0.000300713
Hapmap41567-BTA-52975 1 119226741 0.000311847 0.000384636 0.000365108 0.000343716 0.000318784 0.000274649 0.000119916 0.000300713
ARS-BFGL-NGS-59470 1 119329151 0.000288974 0.000309606 0.000319996 0.000334132 6.39E-05 0.000261684 0.000119916 0.000293365
Hapmap46305-BTA-53011 1 119374036 0.000322326 0.000335783 0.000352969 0.000397995 6.39E-05 0.000313124 0.000119916 0.000318788
BTB-02013809 1 119399386 0.000305259 0.000321331 0.000352969 0.000397995 0.000446205 0.00030704 0.000119916 0.000357369
BovineHD0100033767 1 119400053 0.000305187 0.00031756 0.000352969 0.000397995 0.000446205 0.00030704 0.000436773 0.000357369
ARS-BFGL-NGS-112497 1 119421373 0.000325808 0.000335268 0.000353724 0.000398298 0.000446205 0.000308533 0.000436773 0.000357369
BTB-01877866 1 119446658 0.000402969 0.000385402 0.000327325 0.000446088 0.000446205 0.000346755 0.000509894 0.000386763
ARS-BFGL-NGS-119723 1 119470974 0.000374599 0.00036543 0.000273057 0.000494972 0.000446205 0.000330567 0.000509894 0.000345611
BTB-00052737 1 119544478 0.000305692 0.000332535 0.000357155 0.000425314 0.000446205 0.000375818 0.000509894 0.000422881
ARS-BFGL-NGS-27741 1 119579301 0.00033041 0.000353443 0.000357155 0.00045397 6.39E-05 0.000336661 0.000509894 0.000434328
BovineHD0100033831 1 119627015 0.00033041 0.000353388 0.000357155 0.00045397 6.39E-05 0.000336661 0.000193037 0.000434328
BovineHD0100033848 1 119659112 0.00033041 0.000353388 0.000357155 0.00045397 6.39E-05 0.000336661 0.00043068 0.000434328
BovineHD0100033855 1 119691930 0.00033041 0.000353388 0.000357155 0.00045397 6.39E-05 0.000336661 0.00043068 0.000434328
ARS-BFGL-NGS-91306 1 119725960 0.000329342 0.000335393 0.000368464 0.000444999 6.39E-05 0.000364343 0.00048829 0.000488355
ARS-BFGL-NGS-117328 1 119749415 0.000343355 0.000353994 0.000392925 0.000450405 0.000522658 0.000367928 0.00048829 0.000488355
BovineHD0100033867 1 119762250 0.000343355 0.000353768 0.000392925 0.000450405 0.000522658 0.000367303 0.00048829 0.000488355
BTB-00052826 1 119790569 0.000367745 0.00038918 0.000392925 0.000444513 0.000522658 0.000403323 0.00048829 0.000639547
BTB-01943865 1 119835847 0.000463789 0.000466083 0.000392925 0.00046569 0.000522658 0.000401967 0.00048829 0.000639547
BTB-00053420 1 119873516 0.000435042 0.000465783 0.000414507 0.000422967 0.000522658 0.000399206 0.00048829 0.000639547
BTA-49362-no-rs 1 119909518 0.000423358 0.000423592 0.000476024 0.000380182 6.39E-05 0.000369383 0.000250647 0.000634528
ARS-BFGL-NGS-50236 1 119931878 0.000372898 0.000420447 0.000476024 0.000380182 6.39E-05 0.00037913 0.000250647 0.000634528
ARS-BFGL-BAC-7205 1 119976661 0.000373472 0.000438664 0.000476024 0.00042147 6.39E-05 0.000408696 0.000362479 0.00067568
BTB-00053237 1 120001963 0.00037233 0.000409894 0.000438286 0.00041765 6.39E-05 0.000352778 0.000362479 0.0005728
BovineHD0100033976 1 120031899 0.00037233 0.000406501 0.000438286 0.00041765 6.39E-05 0.000352778 0.000362479 0.0005728
BTA-114286-no-rs 1 120065610 0.000431364 0.000451771 0.000365243 0.000407109 6.39E-05 0.00035258 0.000441693 0.0005728
BovineHD4100000688 1 120090702 0.000431458 0.000452775 0.000365243 0.000407109 6.39E-05 0.00035258 0.000441693 0.0005728
ARS-BFGL-NGS-110032 1 120109716 0.0005237 0.000494799 0.000423244 0.00041159 6.39E-05 0.000358917 0.000441693 0.0005728
Hapmap34409-BES7_Contig244_858 1 120149924 0.000657135 0.000605495 0.000545176 0.000523878 6.39E-05 0.000391195 0.000441693 0.000646286
BovineHD0100034029 1 120170119 0.000657135 0.000605495 0.000545176 0.000523878 6.39E-05 0.000391195 0.000441693 0.000646286
BovineHD0100034034 1 120193377 0.000657135 0.000607146 0.000545176 0.000523878 6.39E-05 0.000391195 0.000441693 0.000646286
BovineHD4100000690 1 120293853 0.000657135 0.000605416 0.000545176 0.000523878 6.39E-05 0.000391195 0.000441693 0.000602194
ARS-BFGL-BAC-7198 1 120303037 0.000564481 0.000527532 0.000545176 0.000484125 6.39E-05 0.000359127 0.000441693 0.00060747
Hapmap23082-BTA-147775 1 120326805 0.000501267 0.000458609 0.000531064 0.000348718 6.39E-05 0.000362153 0.000368573 0.00060747
Hapmap38442-BTA-87622 1 120337884 0.000516863 0.000430813 0.000515867 0.000347875 6.00E-05 0.000411857 0.000368573 0.000498706
BovineHD0100034089 1 120381037 0.000516863 0.000429589 0.000515867 0.000347875 6.00E-05 0.000411728 0.000368573 0.000493712
BovineHD0100034107 1 120458833 0.000516863 0.000428018 0.000515867 0.000347875 6.00E-05 0.000411728 0.000357646 0.000437985
BTB-00052125 1 120479376 0.000466044 0.000364678 0.000448199 0.000324304 0.000144962 0.000409141 0.000525832 0.000389998
BTB-01476130 1 120496926 0.000514943 0.000398702 0.000526073 0.000344396 0.000629162 0.000413939 0.000525832 0.000389998
ARS-BFGL-NGS-99492 1 120572284 0.000551747 0.00043213 0.000445548 0.000349742 0.000629162 0.00043355 0.000414 0.000492169
BovineHD0100034148 1 120602207 0.000551747 0.000430999 0.000445548 0.000349742 0.000629162 0.00043355 0.000414 0.000465205
BTB-00052149 1 120625309 0.000574204 0.000454297 0.000445548 0.000349742 0.000629162 0.00043355 0.000414 0.000428108
BovineHD0100034160 1 120655088 0.000574204 0.00045331 0.000445548 0.000349742 0.000629162 0.00043355 0.000414 0.000428108
BovineHD0100034161 1 120677297 0.000574204 0.000453541 0.000445548 0.000349742 0.000629162 0.00043355 0.000414 0.000409953
BTB-00053634 1 120732249 0.000560245 0.000431105 0.000445548 0.000346859 0.000629162 0.000419026 0.000730857 0.000243058
ARS-BFGL-BAC-13578 1 120752725 0.000648723 0.00047021 0.000499621 0.000376968 0.000743841 0.000432531 0.000730857 0.000243058
BovineHD0100034194 1 120804472 0.000649116 0.000472215 0.000499621 0.000380433 0.000743841 0.000432531 0.000730857 0.000243058
ARS-BFGL-NGS-23874 1 120842008 0.000926949 0.000528438 0.000537215 0.00053986 0.000601827 0.000445544 0.000799989 0.000493401
Hapmap39043-BTA-84510 1 120915343 0.000878387 0.000533684 0.000513414 0.000439832 0.000372469 0.000433 0.000799989 0.000493401
BTA-120125-no-rs 1 120948506 0.000896972 0.000539518 0.000466567 0.000458532 0.000372469 0.000433 0.000720775 0.000493401
BTB-01117320 1 120999235 0.000553285 0.000404298 0.000466567 0.000418271 0.000372469 0.000433 0.000403918 0.000287639
Hapmap59251-rs29020792 1 121039462 0.000554685 0.000392983 0.000462466 0.000399919 0.000548898 0.000378749 0.000268123 0.000289541
BTA-49368-no-rs 1 121093829 0.000603081 0.000409561 0.000443486 0.000382927 0.000548898 0.000403749 0.000715166 0.000296718
Hapmap59700-rs29027306 1 121113938 0.000601337 0.000409638 0.000932015 0.000366096 0.000548898 0.000403749 0.000774577 0.000296718
BovineHD0100034279 1 121129754 0.000601337 0.00041388 0.000932015 0.000366096 0.000548898 0.000403749 0.000774577 0.00039765
BTB-00053769 1 121341406 0.000523317 0.000382692 0.000494113 0.000353025 0.000548898 0.000411958 0.000774577 0.00039765
BTA-49375-no-rs 1 121363361 0.000452286 0.000352043 0.000440198 0.000363868 0.000548898 0.000395615 0.000774577 0.000423162
BTB-00053802 1 121396671 0.000412274 0.000343351 0.000440198 0.000342305 0.000548898 0.000391517 0.000774577 0.000423162
BovineHD0100034356 1 121398453 0.000412274 0.000343439 0.000440198 0.000342453 0.000548898 0.000391517 0.000774577 0.000417561
BovineHD0100034370 1 121443203 0.000411989 0.000341709 0.000440198 0.000342453 0.000548898 0.000391517 0.000777735 0.000571882
BovineHD0100034378 1 121469913 0.000410916 0.000341281 0.000440198 0.000344849 0.000548898 0.000391517 0.000540092 0.000561762
BTB-01117225 1 121498622 0.000433228 0.000375264 0.000507867 0.000344849 0.000548898 0.000391517 0.000540092 0.000561762
BovineHD0100034429 1 121600350 0.000433228 0.000376393 0.000507867 0.000344849 0.000548898 0.000391517 0.000459719 0.000561762
BovineHD0100034439 1 121645548 0.000433228 0.000376846 0.000507867 0.000344849 0.000548898 0.000391517 0.000459719 0.000407441
BTB-01904540 1 121686760 0.000429196 0.000434177 0.000507867 0.000334531 0.000430871 0.000361759 0.000525102 0.000395096
BTB-01116994 1 121733487 0.000379292 0.000356827 0.000437101 0.000320089 0.000316192 0.00035415 0.000525102 0.000395096
BTB-01116925 1 121785956 0.0003782 0.000369171 0.000437101 0.000320089 0.000316192 0.0003523 0.000525102 0.000395096
Hapmap25578-BTA-148357 1 121818219 0.000404022 0.000378005 0.000376157 0.000313788 0.000321221 0.000341772 0.000477573 0.000285191
BTB-01116848 1 121845053 0.000421259 0.00037855 0.000431884 0.000318267 0.000321221 0.000341772 0.000477573 0.000285191
BTB-01116846 1 121871117 0.000419665 0.000382785 0.000432427 0.000317399 0.000321221 0.000338418 0.000477573 0.000285191
ARS-BFGL-NGS-114386 1 121897831 0.000449542 0.00039555 0.000432427 0.000332831 0.000301054 0.000331332 0.000477573 0.0002411
Hapmap25850-BTA-148345 1 121925426 0.000580136 0.000503973 0.000477926 0.000345324 0.000359864 0.000400968 0.000477573 0.0002411
BTB-00054117 1 121928156 0.000463328 0.000381129 0.000477926 0.000345324 0.000359864 0.000321942 0.000477573 0.000224158
BTB-00054095 1 122032672 0.000531775 0.00040885 0.000477926 0.000345324 0.000359864 0.000321942 0.000477573 0.000202673
BTB-01793232 1 122057632 0.000534832 0.000374177 0.000497691 0.000346011 0.00035676 0.000306601 0.000477573 0.000202673
Hapmap51836-BTA-49378 1 122175425 0.000637993 0.000393374 0.000627403 0.000360614 0.000274847 0.000358196 0.000492559 0.00021196
BTA-49381-no-rs 1 122196317 0.000646141 0.000390279 0.000628664 0.000416822 0.000274847 0.000354173 0.000492559 0.00021196
BTB-00054360 1 122271495 0.000686106 0.000426024 0.000678379 0.000367378 0.000274847 0.000334701 0.000492559 0.000238798
Hapmap43795-BTA-16918 1 122360054 0.000593778 0.000358597 0.000522713 0.000370379 0.000402268 0.000341865 0.000356764 0.000233588
ARS-BFGL-NGS-12402 1 122427093 0.000515936 0.000356284 0.000421211 0.000481334 0.000402268 0.000309495 0.000356764 0.000410318
Hapmap55173-rs29024142 1 122452047 0.000377914 0.000309163 0.000294897 0.00036214 0.000258919 0.000272899 0.000356764 0.000410318
BTA-49389-no-rs 1 122474911 0.000383163 0.000333601 0.000269917 0.000357815 0.000258919 0.000285195 0.000356764 0.000387456
BTB-00054052 1 122565912 0.000386848 0.000326411 0.000269917 0.000357815 0.000258919 0.000285195 0.000356764 0.000405611
BTB-00054069 1 122606040 0.000401019 0.000330934 0.000269917 0.000354196 0.000258919 0.000261166 0.000356764 0.000405611
BTB-00054609 1 122636122 0.000349322 0.000306776 0.000211915 0.000313424 0.000258919 0.000250388 0.000356764 0.000273691
BTA-49414-no-rs 1 122665580 0.000360766 0.000297627 0.000211915 0.000338587 0.000258919 0.000265215 0.000297353 0.000273691
Hapmap43868-BTA-49405 1 122767985 0.000307795 0.000292993 0.000189564 0.000315362 0.000258919 0.000269785 0.000297353 0.000273691
BTB-00054470 1 122789893 0.000346681 0.000287841 0.000189564 0.000306937 0.000304791 0.000263181 0.000297353 0.000286289
ARS-BFGL-NGS-105510 1 122814776 0.000359907 0.000294156 0.000189564 0.000307852 0.000304791 0.00029094 0.000297353 0.000273429
BovineHD0100034725 1 122878635 0.000359907 0.000294156 0.000189564 0.000307852 0.000304791 0.00029094 0.000297353 0.000273429
ARS-BFGL-BAC-14216 1 122884941 0.000414658 0.000335408 0.000189564 0.000313447 0.000304791 0.000320432 0.000297353 0.000273429
ARS-BFGL-NGS-7472 1 122911380 0.000860613 0.000489758 0.000363737 0.000377457 0.000302458 0.000403844 0.000264508 0.000582071
BTB-01382680 1 122973343 0.000432302 0.000387703 0.000363737 0.00035092 0.000302458 0.000332808 0.000152676 0.00052087
BTB-00055938 1 122998950 0.000336806 0.000274064 0.000363737 0.000297013 0.000302458 0.000334227 0.000152676 0.000173428
BTA-86287-no-rs 1 123000922 0.000348606 0.00028091 0.000363737 0.000296282 0.000302458 0.000339902 0.000152676 0.000173428
Hapmap59501-rs29020824 1 123032224 0.000323187 0.000275482 0.000262235 0.000304123 0.000429879 0.000383205 0.000152676 0.000173428
ARS-BFGL-NGS-15972 1 123130845 0.00032684 0.00028277 0.000226774 0.000311975 0.000302458 0.000388509 0.000152676 0.000190112
BTB-01694763 1 123153828 0.000324411 0.000291908 0.000632341 0.000416257 0.000302458 0.000387419 0.000152676 0.000190112
BTB-01694723 1 123176398 0.000281779 0.000296715 0.000234293 0.000294552 0.000302458 0.000387419 0.000152676 0.000190112
BTB-01694682 1 123199831 0.000319492 0.000289356 0.000242413 0.000322331 0.000302458 0.000387419 0.000152676 0.000190112
BovineHD0100034811 1 123209442 0.000319492 0.000289429 0.000242413 0.000322621 0.000302458 0.000387419 0.000152676 0.000163273
ARS-BFGL-NGS-39073 1 123230830 0.000356723 0.000286577 0.000276922 0.000300417 0.000302458 0.000388115 0.000152676 0.000167501
BTB-00054661 1 123335404 0.00034281 0.00029307 0.000261579 0.000291721 0.000302458 0.00041133 0.000152676 0.000168379
BTB-00054647 1 123372013 0.000378597 0.000311673 0.000277257 0.000278075 0.000302458 0.000375667 0.000106307 0.000146334
BTB-00056029 1 123403379 0.000376638 0.000302771 0.00030056 0.000277352 0.000302458 0.00037562 0.000106307 0.000182244
UA-IFASA-8594 1 123442760 0.00039192 0.000317495 0.00030056 0.000291214 0.000302458 0.00037562 0.000106307 0.000182244
BTB-00055741 1 123536637 0.000486049 0.000392191 0.000259959 0.000341977 0.000302458 0.000368257 0.000106307 0.000216537
ARS-BFGL-BAC-14851 1 123646279 0.000392538 0.000337966 0.000275575 0.00032509 0.000302458 0.000345884 0.000106307 0.000216537
BovineHD0100034920 1 123647779 0.000392538 0.00033985 0.000275575 0.00032509 0.000302458 0.000345884 0.000106307 0.000255118
Hapmap38963-BTA-50274 1 123672861 0.000432807 0.000382274 0.000264549 0.000400623 0.000302458 0.000356798 0.000106307 0.000346241
ARS-BFGL-NGS-91292 1 123713681 0.000417966 0.000381193 0.000264549 0.000400623 0.000243648 0.000350477 0.000106307 0.000346241
ARS-BFGL-BAC-14843 1 123759167 0.000463294 0.000411785 0.000274077 0.000409287 0.000243648 0.000370289 9.02E-05 0.00039239
BovineHD0100034959 1 123780796 0.000463294 0.000410088 0.000274077 0.000409287 0.000243648 0.000370289 9.02E-05 0.000388073
BTB-00055621 1 123795324 0.000438811 0.00038732 0.000273115 0.000376943 0.000116227 0.000361271 9.02E-05 0.000381396
ARS-BFGL-NGS-72670 1 123825385 0.000430673 0.000416143 0.000374618 0.000411924 0.000116227 0.000357388 9.02E-05 0.000381396
BTB-01479818 1 123876268 0.000468678 0.000395174 0.000374618 0.000385673 0.000116227 0.000341676 9.02E-05 0.00041079
Hapmap47791-BTA-96755 1 123921894 0.000710809 0.000476427 0.000419849 0.000385788 0.000116227 0.000341676 0.000225991 0.000429072
BTA-119435-no-rs 1 123998490 0.00073321 0.000477486 0.000633483 0.00042149 0.000259575 0.000358221 0.000225991 0.000522906
BTB-01794776 1 124043522 0.000543831 0.000456476 0.000667601 0.000392469 0.000259575 0.000360391 0.000225991 0.000522906
ARS-BFGL-NGS-553 1 124068962 0.000528444 0.000431905 0.000513172 0.000379293 0.000259575 0.000349173 0.000225991 0.000503769
BovineHD0100035031 1 124101409 0.000528444 0.000432126 0.000513172 0.000379293 0.000259575 0.000349173 0.000225991 0.000503769
BTA-22052-no-rs 1 124196948 0.000602614 0.000459328 0.000544986 0.000460888 0.00038029 0.000382338 0.000444933 0.000560466
BTA-22056-no-rs 1 124246283 0.000581721 0.000440418 0.000649528 0.000383665 0.00038029 0.000380616 0.000444933 0.000560466
BovineHD0100035093 1 124300877 0.000581721 0.000440846 0.000649528 0.000383665 0.00038029 0.000380616 0.000444933 0.000559339
BTA-22049-no-rs 1 124464855 0.000491228 0.000357601 0.000416155 0.000351189 0.00038029 0.000342945 0.000444933 0.000486466
BTA-114011-no-rs 1 124531404 0.000454116 0.000355962 0.000360615 0.000348371 0.00038029 0.000361517 0.000444933 0.000365213
Hapmap25115-BTA-50291 1 124603853 0.000432033 0.000318841 0.000360615 0.000348371 0.000373469 0.000346612 0.000444933 0.000365213
BovineHD0100047210 1 124629168 0.000432033 0.000315196 0.000360615 0.000348371 0.000373469 0.000346612 0.000444933 0.000365213
BovineHD0100035155 1 124656788 0.000432033 0.000315259 0.000360615 0.000348371 0.000373469 0.000346612 0.000444933 0.000397702
Hapmap50904-BTA-17187 1 124692274 0.000502934 0.000351479 0.000430885 0.00036072 0.000373469 0.000352742 0.000444933 0.000397702
BTB-00056059 1 124785274 0.000594762 0.000369958 0.00041527 0.000380335 0.000373469 0.000354796 0.000309138 0.000368308
Hapmap50245-BTA-117044 1 124848249 0.0008128 0.000423051 0.00064083 0.000405669 0.00053267 0.000355579 0.000489085 0.000492172
BovineHD0100035200 1 124875636 0.0008128 0.000416191 0.00064083 0.000405669 0.00053267 0.000355579 0.000442716 0.000492172
Hapmap45144-BTA-100450 1 124963428 0.000732196 0.000412277 0.000300407 0.000354977 0.000762028 0.000396925 0.000442716 0.000475739
Hapmap26724-BTA-152272 1 125007936 0.000690206 0.000494163 0.000652282 0.000356951 0.000762028 0.000430267 0.000484045 0.000526818
Hapmap53239-rs29021205 1 125036511 0.000657104 0.000468844 0.000681282 0.000356951 0.000762028 0.000430267 0.000484045 0.000526818
BovineHD0100035232 1 125039479 0.000657104 0.000468844 0.000681282 0.000356951 0.000762028 0.000430267 0.000484045 0.000484825
Hapmap59026-rs29022289 1 125076053 0.000802161 0.000555159 0.000439898 0.000375027 0.00079807 0.000503133 0.000460281 0.001132651
BTB-01404545 1 125132039 0.000746197 0.000501631 0.000575234 0.000391498 0.00079807 0.000429365 0.000460281 0.000432352
BTB-01404702 1 125188443 0.000447134 0.000396054 0.000636989 0.000423053 0.00079807 0.000399333 0.000460281 0.000432352
BTB-01404845 1 125237780 0.000624468 0.000464236 0.000772765 0.000373993 0.000677355 0.000385488 0.000668288 0.000444698
BTB-01405008 1 125264530 0.000565596 0.000459014 0.000694571 0.000410453 0.000677355 0.000400299 0.000478174 0.000444698
BTA-97832-no-rs 1 125283942 0.000586135 0.000460747 0.000561272 0.000506251 0.000677355 0.000426667 0.000478174 0.000444698
Hapmap54815-rs29020074 1 125350385 0.000583572 0.000453239 0.000508117 0.000419036 0.000447997 0.000424114 0.000478174 0.000425689
ARS-BFGL-NGS-8991 1 125385615 0.000583201 0.000448693 0.000508117 0.000419036 0.000447997 0.000424114 0.000478174 0.000425689
ARS-BFGL-NGS-63031 1 125406903 0.000584248 0.000468035 0.000523903 0.000392139 0.000447997 0.000439997 0.000476402 0.000426652
BovineHD0100035375 1 125525843 0.000577854 0.000468116 0.000523903 0.000392139 0.000447997 0.000439997 0.000603145 0.000426652
BovineHD0100035384 1 125570275 0.000580644 0.000468116 0.000523903 0.000392139 0.000447997 0.000439997 0.000603145 0.000398876
Hapmap50536-BTA-99808 1 125641702 0.000561409 0.000499277 0.00055097 0.000419961 0.000447997 0.000444335 0.000603145 0.000392273
ARS-BFGL-NGS-111513 1 125725305 0.000694627 0.000603925 0.000625523 0.000481567 0.000513528 0.000494176 0.000543549 0.000440658
BovineHD0100035450 1 125793701 0.000691837 0.000604159 0.000625523 0.000481567 0.000513528 0.000494176 0.000543549 0.000569259
BovineHD0100035467 1 125842763 0.000691837 0.000609014 0.000628599 0.000483863 0.000513528 0.000494176 0.000543549 0.00073871
BTB-01369713 1 125943303 0.000678003 0.000626451 0.0006294 0.000533985 0.000513528 0.000538527 0.000543549 0.000878538
BovineHD0100035533 1 126009044 0.00067693 0.000628114 0.0006294 0.000533985 0.000513528 0.000538527 0.000860405 0.000949729
BTB-01369884 1 126027422 0.000652226 0.000581931 0.000626782 0.000527242 0.000513528 0.000537397 0.000860405 0.000743968
BTB-01369953 1 126070556 0.000661484 0.000568105 0.000626782 0.000527242 0.000513528 0.000537444 0.000860405 0.000743968
ARS-BFGL-NGS-89910 1 126118941 0.000681726 0.00060349 0.000731633 0.000498314 0.000676627 0.000521212 0.000860405 0.000743968
BTB-01615126 1 126142305 0.000776083 0.000655184 0.000763358 0.00052692 0.000676627 0.000498043 0.000765348 0.000743968
Hapmap47487-BTA-107875 1 126199422 0.000946848 0.000821059 0.00076359 0.000524158 0.000676627 0.000659584 0.001783817 0.00077069
BovineHD0100035657 1 126319776 0.000946848 0.000821835 0.00076359 0.000524158 0.000676627 0.000659584 0.00146696 0.001425213
Hapmap41768-BTA-120174 1 126371748 0.000798704 0.000688645 0.000752302 0.000570596 0.000676627 0.000659584 0.00051639 0.001015669
BovineHD0100035696 1 126410564 0.000803353 0.000685736 0.000752302 0.000570596 0.000676627 0.000659584 0.000389647 0.001015669
ARS-BFGL-NGS-107861 1 126434398 0.000860648 0.000792162 0.000766091 0.00054809 0.000676627 0.000670843 0.000389647 0.000586999
BTB-00060880 1 126523428 0.000971078 0.00078608 0.000678775 0.000544126 0.002176274 0.00072665 0.000389647 0.000592367
BTB-00060751 1 126549908 0.000626178 0.000580273 0.000922032 0.000447842 0.002176274 0.000534843 0.000389647 0.000608156
ARS-BFGL-NGS-98257 1 126567481 0.000580721 0.00052479 0.000502527 0.00041712 0.000453312 0.000471931 0.000237556 0.000554063
ARS-BFGL-NGS-113021 1 126606801 0.000521854 0.00048484 0.000418619 0.000367434 0.000453312 0.000482737 0.000237556 0.000426346
ARS-BFGL-NGS-25639 1 126651501 0.000465055 0.000436689 0.000418619 0.000367795 0.000453312 0.000459235 0.000237556 0.000426346
ARS-BFGL-NGS-100109 1 126680933 0.000501252 0.000479674 0.000455181 0.000392799 0.000518842 0.000488016 0.000237556 0.000426346
BovineHD0100035869 1 126792214 0.000501252 0.000479266 0.000455181 0.000392799 0.000518842 0.000494163 0.000237556 0.000370229
Hapmap49199-BTA-50300 1 126815881 0.000530465 0.000508924 0.000473977 0.000350313 0.000518842 0.000506185 0.000237556 0.000373915
BovineHD4100000713 1 126842639 0.000530465 0.0005067 0.000473977 0.000350313 0.000518842 0.000506185 0.000237556 0.000358483
Hapmap48368-BTA-50297 1 126846004 0.000563355 0.00050782 0.000473977 0.000350313 0.000518842 0.000480358 0.000712841 0.000352152
ARS-BFGL-NGS-79291 1 126898336 0.000649201 0.000508096 0.000473977 0.000350313 0.000518842 0.000477981 0.000712841 0.000352152
ARS-BFGL-BAC-7227 1 126931293 0.000780072 0.000575425 0.000892655 0.000570288 0.001665631 0.000540715 0.000656925 0.000352152
Hapmap51248-BTA-51337 1 126954014 0.000558146 0.000448467 0.000440859 0.000375449 0.001663293 0.000497507 0.000656925 0.000352152
ARS-BFGL-NGS-55389 1 127006640 0.000370549 0.000351032 0.000440859 0.000332166 0.000163646 0.000346731 0.00018164 0.000329289
BovineHD0100035930 1 127032746 0.000370549 0.000357526 0.000440859 0.000332166 0.000163646 0.000346731 0.00018164 0.000685415
BTA-96197-no-rs 1 127035999 0.000377192 0.000357526 0.000440859 0.000332166 0.000163646 0.000345481 0.00018164 0.000685415
BovineHD0100035946 1 127085354 0.000377192 0.00035586 0.000440859 0.000332397 0.000163646 0.000345481 0.00018164 0.000329289
Hapmap50377-BTA-50302 1 127095403 0.000303189 0.000309412 0.00043572 0.00033091 0.000163646 0.000345481 0.000105429 0.000312606
ARS-BFGL-NGS-27011 1 127112983 0.000257406 0.000297416 0.000374883 0.000303394 0.000163646 0.000299582 0.000105429 0.000312606
BTA-50361-no-rs 1 127166834 0.00028698 0.000295443 0.000533589 0.000338122 0.000163646 0.000276092 0.000105429 0.000307309
BTB-00056214 1 127167727 0.000319064 0.000343156 0.000533589 0.000338122 0.000163646 0.000276092 0.000105429 0.000307309
BTB-00056233 1 127191498 0.000274387 0.00034255 0.000329884 0.000283641 9.49E-05 0.000258593 0.000105429 0.000307309
BTB-01935567 1 127206157 0.000216418 0.00029359 0.000313643 0.000278442 9.49E-05 0.000261076 0.000105429 0.000297956
Hapmap52333-rs29027485 1 127288890 0.000255988 0.000264724 0.000296726 0.000267185 9.49E-05 0.000261076 3.75E-05 0.000292554
BTB-00057862 1 127317180 0.000263897 0.000309503 0.000307411 0.000267185 9.49E-05 0.000253746 3.75E-05 0.000251402
BTB-01472166 1 127358003 0.000275509 0.000362813 0.000327938 0.000279096 9.49E-05 0.000276746 2.98E-05 0.000227199
ARS-BFGL-NGS-115304 1 127362161 0.00027412 0.000332206 0.000327938 0.000279096 9.49E-05 0.000280099 0.000301426 0.000227199
ARS-USMARC-Parent-AY761135-rs29003723 1 127426647 0.000246263 0.000302221 0.000327938 0.000280693 9.49E-05 0.000280369 0.000301426 0.000173247
BTB-00056151 1 127491286 0.00023309 0.000302203 0.000322138 0.000289367 9.49E-05 0.000280369 0.000301426 0.000173247
BTB-00056188 1 127546305 0.00026288 0.000311152 0.000355972 0.000289821 9.49E-05 0.000291642 0.000301426 0.000173247
BTA-50305-no-rs 1 127568464 0.000258315 0.000306609 0.000355972 0.000289821 9.49E-05 0.000287998 0.000301426 0.000169501
ARS-BFGL-BAC-15540 1 127682661 0.000275802 0.000323153 0.000355972 0.000290529 9.49E-05 0.000296194 0.000301426 0.000172208
BTA-50308-no-rs 1 127749357 0.000293728 0.000360701 0.000355972 0.000288714 9.49E-05 0.000307238 0.000301426 0.000174677
BTB-01663737 1 127841330 0.000379941 0.000407447 0.000461286 0.000313129 0.000303369 0.000313315 0.000332462 0.000254682
ARS-BFGL-NGS-9109 1 127926080 0.000538839 0.000437222 0.000461286 0.000313129 0.000303369 0.000313315 0.000332462 0.000254682
ARS-BFGL-NGS-105585 1 127998001 0.000340381 0.000376875 0.000461286 0.000313129 0.000303369 0.000348159 0.000332462 0.000254682
ARS-BFGL-NGS-115547 1 128031876 0.000381682 0.000418934 0.000461286 0.000313129 0.000303369 0.000343819 0.000332462 0.000254682
BovineHD4100000715 1 128037926 0.000378194 0.000418359 0.000461286 0.000313129 0.000303369 0.000343819 0.000332462 0.000241822
ARS-BFGL-BAC-16161 1 128092950 0.00040839 0.000413661 0.000867295 0.000308589 0.000303369 0.000322615 0.000332462 0.000241822
Hapmap42138-BTA-21868 1 128117807 0.000487722 0.000542062 0.000461286 0.000355105 0.000303369 0.000608524 0.002233603 0.000354327
ARS-BFGL-NGS-92777 1 128320901 0.000398963 0.000528572 0.000493507 0.000475556 0.000237838 0.000436536 6.09E-05 0.000364875
BTB-00056583 1 128372905 0.000341753 0.000542124 0.000408922 0.000354935 0.000237838 0.000447198 6.09E-05 0.000287715
BTB-00056613 1 128398119 0.000303517 0.000536233 0.000385039 0.000362618 0.000237838 0.000510231 6.09E-05 0.000287715
ARS-BFGL-NGS-34197 1 128420783 0.000309587 0.000583733 0.000385039 0.000378638 0.000696554 0.000715107 6.09E-05 0.000287715
ARS-BFGL-NGS-1224 1 128436375 0.000236859 0.000406265 0.000348129 0.000354869 0.000488047 0.000585841 6.09E-05 0.000287715
BovineHD0100036299 1 128445361 0.000236859 0.000404516 0.000348129 0.000354869 0.000488047 0.000585841 0.000536156 0.000287715
ARS-BFGL-NGS-111607 1 128447062 0.000239543 0.000392455 0.000570468 0.000329662 0.000597265 0.000579534 0.000536156 0.000287715
ARS-BFGL-NGS-118073 1 128471733 0.000295733 0.000416313 0.000570468 0.000377127 0.000689008 0.000445159 0.000536156 0.000233416
ARS-BFGL-NGS-118749 1 128518666 0.000255118 0.000351978 0.000359945 0.000373966 0.000230292 0.000330594 0.000536156 0.000258108
ARS-BFGL-NGS-42035 1 128581140 0.000238661 0.000362145 0.000508814 0.000392271 0.000230292 0.000302232 6.09E-05 0.000279393
ARS-BFGL-NGS-61598 1 128608115 0.000248302 0.000354105 0.000508814 0.000392271 0.000230292 0.000292397 6.09E-05 0.000279393
ARS-BFGL-NGS-86926 1 128637028 0.000337643 0.000385045 0.000508814 0.000395864 0.000230292 0.000292397 6.09E-05 0.000279393
BovineHD0100036383 1 128667524 0.000337643 0.000384394 0.000508814 0.000395864 0.000230292 0.000292397 6.09E-05 0.000279393
ARS-BFGL-NGS-411 1 128702093 0.000219396 0.000328136 0.000477583 0.000334275 0.000230292 0.000270114 6.09E-05 0.000279393
BTB-00056939 1 128731809 0.000220409 0.00029965 0.0003895 0.000302757 0.000230292 0.00024786 6.09E-05 0.000279393
Hapmap49636-BTA-50341 1 128755717 0.000276604 0.000293616 0.000321832 0.000277169 0.000230292 0.00023005 6.09E-05 0.000279393
BTA-01811-rs29012765 1 128776905 0.000256453 0.000294327 0.000304179 0.000292788 0.000230292 0.00023613 6.09E-05 0.000279393
ARS-BFGL-NGS-36975 1 128799966 0.000257512 0.000300811 0.000304179 0.000292189 0.000365209 0.000278596 6.09E-05 0.000279393
BovineHD0100036433 1 128848398 0.000257512 0.000300429 0.000304179 0.000292189 0.000365209 0.000278596 6.09E-05 0.000279393
ARS-BFGL-NGS-82206 1 128864268 0.000231859 0.000288258 0.000304179 0.000292189 0.000365209 0.000278252 6.09E-05 0.000279393
BovineHD0100047225 1 128867937 0.000231859 0.000288258 0.000304179 0.000292189 0.000365209 0.000278252 6.09E-05 0.000279393
BTA-50347-no-rs 1 128887823 0.000242651 0.000298693 0.000445384 0.000362671 0.000365209 0.00025976 6.09E-05 0.00028266
ARS-BFGL-NGS-104657 1 128908587 0.000312458 0.000312124 0.000392303 0.000347914 0.000365209 0.000256637 6.09E-05 0.00028266
BovineHD0100036468 1 128921702 0.000312596 0.000312124 0.000392303 0.000347914 0.000365209 0.000256637 6.09E-05 0.000307351
BTB-00057150 1 128938068 0.000385303 0.00034924 0.00046113 0.000333498 0.000365209 0.000269954 0.000757955 0.000307351
ARS-BFGL-NGS-31046 1 128962989 0.000295678 0.000309099 0.000356507 0.000288256 0.000379026 0.000268352 0.000757955 0.000297706
BTB-00057251 1 129007020 0.000247801 0.000289574 0.000448342 0.000291244 0.000379026 0.00024199 0.000995598 0.000293591
ARS-BFGL-NGS-116868 1 129049315 0.000268927 0.000286345 0.000428096 0.00029641 0.000269808 0.00025261 0.000995598 0.000293591
ARS-BFGL-NGS-57577 1 129076257 0.000263775 0.000327223 0.000428096 0.00029641 0.000269808 0.00025261 0.000995598 0.000293591
ARS-BFGL-NGS-24528 1 129101492 0.000261955 0.000343251 0.000527471 0.00037283 0.000597462 0.00028114 0.00061537 0.000299826
ARS-BFGL-NGS-99827 1 129125371 0.000284925 0.000342146 0.000527471 0.000373372 0.000597462 0.000361833 0.000298513 0.000335519
BTB-00057662 1 129146622 0.000289575 0.000342115 0.000527471 0.00036822 0.001170856 0.000305989 0.000298513 0.000335519
BTB-02067404 1 129170050 0.000397372 0.000389114 0.000529442 0.000484931 0.001079113 0.000370034 0.000298513 0.000335519
ARS-BFGL-NGS-110636 1 129181008 0.000636324 0.000548002 0.000494329 0.000576177 0.001079113 0.000384937 0.000407238 0.000516589
BTA-49421-no-rs 1 129230649 0.000486436 0.000484109 0.000414078 0.000436809 0.000944197 0.000360639 0.00035971 0.000493727
BTB-00055174 1 129305266 0.000417984 0.000349075 0.000349774 0.000389453 0.000370802 0.000386284 0.00035971 0.000493727
ARS-BFGL-NGS-14969 1 129339868 0.000425564 0.000358571 0.00037901 0.000354027 4.31E-05 0.000373095 0.00035971 0.000287965
BTA-49441-no-rs 1 129366353 0.000416554 0.000323878 0.00037901 0.000354027 4.31E-05 0.00033744 0.00035971 0.000287965
ARS-BFGL-NGS-116542 1 129388513 0.000417004 0.000323765 0.000331303 0.000354744 4.31E-05 0.000368704 0.00035971 0.000277702
BTB-00055549 1 129424205 0.000424403 0.000293058 0.000331303 0.000354744 4.31E-05 0.000382344 0.00035971 0.000298034
BovineHD0100036680 1 129454168 0.000424403 0.000292153 0.000331303 0.000354744 4.31E-05 0.000382344 0.00035971 0.000298034
ARS-BFGL-NGS-64270 1 129505485 0.000576542 0.000302832 0.000474976 0.000300365 4.31E-05 0.000344384 0.000623727 0.000311957
ARS-BFGL-NGS-116159 1 129525315 0.000552053 0.000287405 0.000474976 0.000300365 4.31E-05 0.000335229 0.000623727 0.000329593
ARS-BFGL-NGS-40583 1 129625019 0.000538223 0.000280728 0.000527558 0.00029493 4.31E-05 0.000303752 0.000623727 0.00028211
ARS-BFGL-NGS-31421 1 129646287 0.000318896 0.000245321 0.000387666 0.00026248 4.31E-05 0.000292741 0.000486423 0.000263853
ARS-BFGL-NGS-80200 1 129680892 0.000358853 0.00028299 0.000383799 0.000277367 4.31E-05 0.000281337 0.000486423 0.000263853
Hapmap58543-rs29022778 1 129714829 0.000337359 0.000280888 0.00038004 0.000284842 0.000157827 0.000279019 0.000486423 0.000263853
Hapmap39600-BTA-89434 1 129743168 0.000320958 0.000279559 0.00038004 0.000284842 0.000157827 0.000279635 0.000486423 0.000263853
BovineHD0100036829 1 129750233 0.000320958 0.000279289 0.00038004 0.000284842 0.000157827 0.000279635 0.000214831 0.000244263
ARS-BFGL-NGS-33537 1 129774934 0.000369741 0.000293132 0.000383883 0.000379184 0.000157827 0.00027605 0.000214831 0.000244263
ARS-BFGL-NGS-96173 1 129833191 0.000358941 0.000271541 0.00035433 0.000259455 0.000157827 0.000290238 0.000214831 0.000244263
BovineHD0100036917 1 129886045 0.000358941 0.000271526 0.00035433 0.000259455 0.000157827 0.000290238 0.000214831 0.000244263
Hapmap41763-BTA-117901 1 129906440 0.000366291 0.000278388 0.00035433 0.000259455 0.000157827 0.000323182 0.000214831 0.000244263
BTB-01744858 1 129942985 0.000549847 0.000315717 0.000414094 0.00029208 0.000213768 0.000328822 0.000214831 0.000273808
ARS-BFGL-NGS-33162 1 129974968 0.000420863 0.000327592 0.000414094 0.00029208 0.000213768 0.000328822 0.000214831 0.000273808
Hapmap35473-SCAFFOLD317442_12259 1 130004188 0.000377719 0.000317657 0.000414094 0.00029208 0.000213768 0.000328822 0.000214831 0.000273808
BTA-91136-no-rs 1 130032478 0.000365415 0.000282329 0.000466461 0.000290138 0.000213768 0.00030905 0.000214831 0.000273808
Hapmap47449-BTA-96490 1 130034414 0.000327581 0.000258998 0.000375834 0.000244909 0.000213768 0.000285786 0.000214831 0.000268093
ARS-BFGL-BAC-13551 1 130084788 0.000327581 0.000258998 0.000375834 0.000241459 0.000213768 0.00028611 0.000214831 0.000268093
Hapmap42453-BTA-122047 1 130168696 0.000322085 0.000253672 0.000375834 0.000253781 0.000213768 0.000299302 0.000305362 0.000268093
BTB-01662109 1 130217213 0.000247638 0.000226587 0.000357379 0.000247648 0.000226726 0.000330616 0.000305362 0.000268093
Hapmap38448-BTA-92131 1 130263640 0.000305296 0.000222659 0.000358756 0.000255799 0.000226726 0.00033123 0.000305362 0.000268093
Hapmap35746-SCAFFOLD181011_3284 1 130316816 0.000298699 0.000241438 0.000358756 0.000255799 0.000226726 0.00034177 0.000305362 0.000268093
BTB-01476933 1 130381286 0.000302948 0.000254566 0.000362381 0.000257521 0.000226726 0.00034177 0.000305362 0.000268093
ARS-BFGL-NGS-35567 1 130414598 0.000342258 0.00027307 0.000387743 0.000304476 0.000226726 0.000329777 0.000305362 0.000283525
ARS-BFGL-NGS-5193 1 130489300 0.000376335 0.000276392 0.000392464 0.00030529 0.000226726 0.000337169 0.000305362 0.000283525
ARS-BFGL-NGS-18962 1 130517998 0.000344785 0.000267565 0.000403742 0.000256882 0.000112047 0.00032516 0.000305362 0.000283525
ARS-BFGL-NGS-74871 1 130586554 0.000273913 0.000229249 0.000350858 0.000228723 0.000112047 0.000290224 0.000249446 0.000465062
ARS-BFGL-NGS-112867 1 130616566 0.000306153 0.000243969 0.000355905 0.000228723 0.000112047 0.000281313 0.000249446 0.000465062
BovineHD0100037143 1 130654213 0.000310254 0.000243429 0.000352604 0.000228959 0.000112047 0.000281313 0.000196636 0.000465062
Hapmap39275-BTA-51342 1 130684886 0.000386706 0.000280953 0.000383845 0.000303247 0.000131991 0.000304183 0.00038675 0.000465062
ARS-BFGL-NGS-60325 1 130874607 0.00038659 0.000277635 0.000383845 0.000303247 0.000131991 0.000304183 0.00038675 0.000465062
ARS-BFGL-NGS-54586 1 130964390 0.000375981 0.000258701 0.000383845 0.000300851 0.000131991 0.000291395 0.000481807 0.000465062
ARS-BFGL-NGS-972 1 130984703 0.000385618 0.000284522 0.000383845 0.000300851 0.000131991 0.000312745 0.000481807 0.000362181
ARS-BFGL-NGS-29033 1 131047864 0.000379162 0.000287199 0.000383845 0.000300851 0.000131991 0.000312745 0.000481807 0.000362181
ARS-BFGL-NGS-44711 1 131111445 0.000386251 0.000271648 0.000297175 0.000278783 0.000131991 0.000312745 0.000481807 0.00033479
BTA-51376-no-rs 1 131208404 0.00034676 0.000259661 0.000296601 0.000263461 0.000131991 0.000292929 0.000481807 0.000266203
ARS-BFGL-NGS-6392 1 131227520 0.000292535 0.000229969 0.000303246 0.000251161 0.000131991 0.000281985 0.000481807 0.000248566
ARS-BFGL-NGS-56582 1 131261969 0.000242086 0.000205409 0.000303246 0.000251161 0.000131991 0.000267393 0.000481807 0.000248566
BTB-00058404 1 131282768 0.000216007 0.000197922 0.000299998 0.00025069 0.000590707 0.000269538 0.000481807 0.000248566
ARS-BFGL-NGS-117553 1 131326810 0.00020053 0.00018809 0.000296922 0.000257176 0.000590707 0.000255763 0.000272743 0.000261426
BTB-00059171 1 131374498 0.000198288 0.000181229 0.000296922 0.000257176 0.000590707 0.000261601 0.000272743 0.000261426
BTA-53036-no-rs 1 131393055 0.000196738 0.000187301 0.000296922 0.000257176 0.000590707 0.000261601 0.000272743 0.000261426
BTA-53040-no-rs 1 131423039 0.00021311 0.000184824 0.000296922 0.000257176 0.000590707 0.000260155 0.000272743 0.000261426
ARS-BFGL-BAC-5990 1 131463730 0.000179031 0.000166418 0.000296922 0.000255779 0.000131991 0.000252716 0.000272743 0.000247709
ARS-BFGL-NGS-111760 1 131501278 0.000199485 0.000171974 0.000296922 0.000255779 0.000131991 0.000252716 0.000272743 0.000247709
BTB-00058659 1 131533041 0.000225928 0.000170152 0.000296922 0.000255779 0.000131991 0.00024717 0.000272743 0.00035059
BTB-00058727 1 131642361 0.000310373 0.000207933 0.000296922 0.000256298 0.000273429 0.000266684 0.000272743 0.00035059
ARS-BFGL-NGS-84687 1 131684053 0.000431969 0.000237531 0.000367598 0.000275118 0.000273429 0.000263161 0.000272743 0.00035059
BTB-00059126 1 131751589 0.000445919 0.000238783 0.000367598 0.000275118 0.000273429 0.000281041 0.000272743 0.00035059
ARS-BFGL-NGS-107359 1 131785094 0.000501148 0.000254088 0.000386053 0.000302914 0.000273429 0.000523065 0.000272743 0.00042775
ARS-BFGL-NGS-56103 1 131806595 0.000660353 0.000270694 0.000386053 0.000303328 0.000273429 0.000304879 0.000272743 0.000454589
ARS-BFGL-NGS-26489 1 131865531 0.000366918 0.000247224 0.000386053 0.000303328 0.000273429 0.000293751 0.000177686 0.00033207
BovineHD0100037546 1 131885530 0.000366918 0.000245866 0.000386053 0.000303328 0.000273429 0.000293751 3.14E-05 0.00033207
ARS-BFGL-NGS-37759 1 131906267 0.000414798 0.0002889 0.00036383 0.000293097 0.000317208 0.000268589 0.000411672 0.000327494
Hapmap50014-BTA-51389 1 132011695 0.000474899 0.00034549 0.00036383 0.000293097 0.000317208 0.000281575 0.000411672 0.000396081
ARS-BFGL-NGS-23583 1 132049236 0.000389085 0.00029734 0.00036383 0.000293726 0.000317208 0.000279576 0.000411672 0.000396081
BTB-00059412 1 132069357 0.000401832 0.000321637 0.000566834 0.000293726 0.000317208 0.000279576 0.000411672 0.000396081
BovineHD0100037600 1 132074385 0.000401832 0.000321637 0.000566834 0.000293726 0.000317208 0.000276942 0.000411672 0.000305203
ARS-BFGL-NGS-10455 1 132112092 0.000382811 0.000299408 0.000566834 0.000275076 0.000317208 0.000267986 3.14E-05 0.000305203
BTA-51403-no-rs 1 132139085 0.000229225 0.000244622 0.000431498 0.000253772 0.000317208 0.000253356 3.14E-05 0.000328945
ARS-BFGL-NGS-82386 1 132182348 0.000240735 0.000239465 0.000367526 0.000246015 0.000317208 0.00024808 3.14E-05 0.000336207
ARS-BFGL-NGS-98442 1 132213890 0.0002327 0.000217908 0.000364368 0.000244453 0.000317208 0.00024808 3.14E-05 0.000336207
Hapmap51604-BTA-51399 1 132240437 0.000313201 0.00024122 0.0002967 0.000244453 0.000317208 0.00024341 3.14E-05 0.000336207
ARS-BFGL-NGS-14657 1 132312674 0.000330172 0.000205353 0.0002967 0.000244453 0.000603906 0.000241896 3.14E-05 0.000235505
Hapmap48798-BTA-51401 1 132388576 0.000433079 0.000190892 0.0002967 0.000245411 0.000626173 0.000244502 3.14E-05 0.000230445
BovineHD0100037713 1 132414497 0.000433079 0.000190946 0.0002967 0.000245411 0.000626173 0.000244502 3.14E-05 0.000222323
ARS-BFGL-NGS-102045 1 132422506 0.00037042 0.000183426 0.0002967 0.000245411 0.000626173 0.000244502 3.14E-05 0.000236285
ARS-BFGL-NGS-97163 1 132444602 0.000322647 0.000179042 0.0002967 0.000245411 0.000626173 0.000244502 3.14E-05 0.000236285
ARS-BFGL-NGS-37095 1 132497074 0.000333834 0.000184879 0.0002967 0.000262045 0.000626173 0.000246301 3.14E-05 0.000236285
ARS-BFGL-BAC-693 1 132555764 0.000314202 0.000182761 0.0002967 0.000262045 0.000626173 0.000246301 3.14E-05 0.000236285
BTA-53359-no-rs 1 132647596 0.000291526 0.000181546 0.0002967 0.000267973 0.000530608 0.00023894 3.14E-05 0.000298014
ARS-BFGL-NGS-1834 1 132696696 0.000261654 0.000190991 0.000275723 0.000266589 0.00024391 0.000243048 3.14E-05 0.000298014
Hapmap38506-BTA-52316 1 132723503 0.000292796 0.000191952 0.000273416 0.000264754 0.00024391 0.000267018 3.14E-05 0.000298014
ARS-BFGL-NGS-79259 1 132768483 0.000306218 0.000221659 0.000271981 0.000269809 0.00024391 0.000277641 3.14E-05 0.000262719
ARS-BFGL-NGS-54128 1 132866209 0.000292612 0.000220457 0.000271981 0.000269809 0.00024391 0.000270935 3.14E-05 0.000262719
Hapmap35028-BES2_Contig431_1271 1 132883951 0.000285836 0.000234866 0.000285982 0.000286721 0.00024391 0.000278588 3.14E-05 0.000262719
BTA-02520-rs29010074 1 132896318 0.000308164 0.000247077 0.000283396 0.000287827 0.00014419 0.00031657 3.14E-05 0.000262719
ARS-BFGL-NGS-30324 1 132907828 0.000209965 0.000208842 0.000274588 0.000287827 0.00014419 0.000269024 3.14E-05 0.000262719
ARS-BFGL-NGS-112530 1 132940546 0.000246245 0.00023247 0.000275402 0.000277533 0.000135849 0.000263513 3.14E-05 0.000262719
ARS-BFGL-BAC-11042 1 132983082 0.000270481 0.000238318 0.000272624 0.000277533 0.000171686 0.000230071 3.14E-05 0.000275853
BTB-00059569 1 133027725 0.000325328 0.000271247 0.000281082 0.000464937 0.000171686 0.000252021 3.14E-05 0.000375235
BTB-00059627 1 133113456 0.000269829 0.000253141 0.000281082 0.00032915 0.000171686 0.000252021 3.14E-05 0.000383049
ARS-BFGL-NGS-4200 1 133141325 0.000291474 0.000268288 0.000281082 0.000331776 0.000171686 0.000275154 3.14E-05 0.000383049
BovineHD0100037928 1 133174174 0.000291336 0.000268635 0.000281082 0.000331776 0.000171686 0.000275154 3.14E-05 0.00048593
ARS-BFGL-NGS-44780 1 133183163 0.000271677 0.000297599 0.000281082 0.000331776 0.000171686 0.000275154 0.000137063 0.00048593
ARS-BFGL-NGS-104132 1 133264196 0.000206992 0.000246262 0.000281082 0.000303858 0.000171686 0.00027475 0.000164222 0.000493665
ARS-BFGL-NGS-68753 1 133286041 0.000214266 0.000256332 0.000286644 0.000311355 0.000171686 0.000259961 0.000164222 0.000493665
BTB-00061242 1 133323967 0.00022365 0.000321442 0.000286644 0.000444103 0.000200356 0.00026023 0.000164222 0.000401084
Hapmap45405-BTA-111896 1 133428858 0.000207026 0.000232645 0.000292711 0.000267989 0.000200356 0.00026023 0.000164222 0.000403613
BTB-00061316 1 133494241 0.000197031 0.000229928 0.000292711 0.000267989 0.000200356 0.00026023 0.000164222 0.000300733
BTB-01215066 1 133570495 0.000178742 0.000217124 0.000290563 0.000267989 0.000200356 0.00026023 0.000164222 0.000239004
BTB-01287574 1 133671941 0.000144 0.000203929 0.000290563 0.000286906 0.000200356 0.000259664 0.000164222 0.000232221
Hapmap42863-BTA-17899 1 133707945 0.000142103 0.000222192 0.000290563 0.000286906 0.000200356 0.000259664 0.000164222 0.000288338
BTB-01215096 1 133818841 0.000151403 0.000235137 0.000290563 0.000286906 0.000200356 0.000259664 0.000164222 0.000288338
BovineHD0100038098 1 133851509 0.000151403 0.000235098 0.000290563 0.000286906 0.000200356 0.000259664 0.000164222 0.000288338
BTB-01963898 1 133936071 0.000153345 0.000233985 0.000290563 0.000286906 0.000200356 0.000259664 0.000322651 0.000296127
BTB-00061551 1 133958910 0.000170041 0.000282387 0.000341736 0.000264827 0.000154485 0.000278283 0.000322651 0.00035657
ARS-BFGL-BAC-11057 1 134030804 0.000162066 0.000336398 0.000341736 0.000264827 0.000154485 0.000278283 0.000322651 0.00035657
ARS-BFGL-NGS-115064 1 134069561 0.000198954 0.000287211 0.000341736 0.000273452 0.000154485 0.000278283 0.000322651 0.00035657
ARS-BFGL-NGS-26880 1 134090244 0.000217971 0.00029155 0.000341736 0.000269539 0.000154485 0.000292066 0.000322651 0.000389058
Hapmap24138-BTA-124742 1 134124559 0.00019436 0.000245452 0.000341736 0.00026695 0.000154485 0.000289607 0.000322651 0.000389058
BTA-53322-no-rs 1 134168204 0.000296787 0.000278614 0.000341736 0.0002727 0.000154485 0.000294193 0.000322651 0.000344967
Hapmap29089-BTA-99541 1 134378569 0.000275521 0.000277191 0.000341736 0.0002727 0.000154485 0.000313334 0.000217032 0.000344967
BTB-01641095 1 134467319 0.000258965 0.00026597 0.000341736 0.0002727 0.000154485 0.000305452 0.000217032 0.00028885
ARS-BFGL-NGS-100206 1 134500353 0.000353693 0.000297918 0.000327736 0.000292472 0.000171226 0.000305857 0.000248717 0.00028885
Hapmap45933-BTA-53323 1 134528341 0.000422265 0.000340888 0.000318166 0.000287427 0.000171226 0.000309151 0.000248717 0.00028885
BTB-00062018 1 134633421 0.000422265 0.000339369 0.000318166 0.000287427 0.000171226 0.000309151 0.000248717 0.00028885
BTB-01789715 1 134666688 0.000412668 0.000332747 0.000318166 0.000287427 0.000171226 0.000313228 9.03E-05 0.00028885
ARS-BFGL-NGS-119029 1 134692148 0.000411548 0.00033878 0.000318166 0.000327416 0.000171226 0.000319741 9.03E-05 0.00028885
ARS-BFGL-NGS-27468 1 134768798 0.000388483 0.000339036 0.000318166 0.000337121 0.000171226 0.00032189 9.03E-05 0.000292524
ARS-BFGL-NGS-3162 1 134808305 0.0004155 0.000323883 0.000253223 0.000312132 0.000171226 0.000314386 9.03E-05 0.000292524
BTB-00062051 1 134862036 0.000370403 0.000318075 0.000290554 0.000305728 0.000419329 0.000338381 9.03E-05 0.000369987
ARS-BFGL-NGS-54112 1 134892799 0.000360056 0.000317467 0.000290554 0.000305728 0.000419329 0.000338381 9.03E-05 0.000369987
BovineHD0100038334 1 134904819 0.000360056 0.000318388 0.000290554 0.000305728 0.000419329 0.000338381 9.03E-05 0.000369987
ARS-BFGL-BAC-11680 1 134918415 0.000355185 0.000318234 0.000285778 0.000305728 0.000419329 0.000341098 9.03E-05 0.000369987
ARS-BFGL-NGS-35508 1 135028845 0.00038072 0.00033841 0.000343779 0.000309478 0.000419329 0.000333707 9.03E-05 0.000369987
ARS-BFGL-NGS-108336 1 135050488 0.000480597 0.00038668 0.000448458 0.000333177 0.000419329 0.000354926 0.000280403 0.000369987
Hapmap35582-SCAFFOLD40562_2432 1 135136476 0.00054438 0.000406098 0.000448458 0.000346173 0.000419329 0.000371774 0.000280403 0.000987271
BovineHD0100038414 1 135185622 0.00054438 0.000407068 0.000448458 0.000346173 0.000419329 0.000371774 0.00034596 0.000631827
ARS-BFGL-NGS-106616 1 135194234 0.000574228 0.000429709 0.000448458 0.000346173 0.000419329 0.000380175 0.00034596 0.000658395
ARS-BFGL-NGS-34641 1 135232682 0.000548467 0.000422009 0.000448458 0.000346173 0.000419329 0.000378126 0.00034596 0.000662682
BTB-00062715 1 135269426 0.000543499 0.00042175 0.000448458 0.000346173 0.000419329 0.000368792 0.00034596 0.000666821
ARS-BFGL-NGS-114679 1 135291628 0.000624187 0.000467153 0.000390456 0.000350895 0.000419329 0.000397514 0.00034596 0.000666821
BovineHD0100038460 1 135318405 0.000624238 0.000469451 0.000390456 0.000350895 0.000419329 0.000397514 0.00034596 0.000975463
ARS-BFGL-NGS-78666 1 135366450 0.000669205 0.000495707 0.000342669 0.000337665 0.000272305 0.000435574 0.00034596 0.000975463
BovineHD0100038478 1 135371060 0.000669205 0.000495189 0.000342669 0.000366416 0.000272305 0.000435574 0.00034596 0.000666821
ARS-BFGL-NGS-2595 1 135444745 0.000501638 0.000388459 0.000494564 0.000371228 0.000272305 0.000413432 0.000155845 0.000480541
ARS-BFGL-NGS-106296 1 135470382 0.000396971 0.000352543 0.000494564 0.000369879 0.000272305 0.000413432 0.000155845 0.000480541
ARS-BFGL-NGS-105305 1 135491887 0.000449471 0.000387581 0.000674609 0.000361638 0.000272305 0.00041904 0.000155845 0.00035811
ARS-BFGL-NGS-101030 1 135530772 0.000508925 0.000412016 0.000674609 0.00037396 0.000272305 0.000422091 0.000155845 0.00035811
ARS-BFGL-NGS-30809 1 135580651 0.000423725 0.00043546 0.00047084 0.000364528 0.000272305 0.000406973 0.000155845 0.000263892
BTB-01355084 1 135602002 0.000422914 0.000437853 0.000380616 0.000400625 0.000272305 0.000451597 0.000155845 0.000263892
Hapmap38056-BTA-122829 1 135635073 0.000430706 0.00042202 0.000329865 0.000397544 0.000272305 0.000451597 0.000155845 0.000263892
BovineHD0100038618 1 135637060 0.000432101 0.000419758 0.000329865 0.000397544 0.000272305 0.000451597 0.000155845 0.000263892
BTB-01355011 1 135660399 0.000430194 0.000426335 0.000394906 0.000473628 0.000272305 0.000445976 0.000147544 0.000263892
BovineHD0100038649 1 135689292 0.000430194 0.000426335 0.000394906 0.000473628 0.000272305 0.000445976 0.000147544 0.000263892
ARS-BFGL-NGS-72308 1 135751118 0.000542576 0.000538976 0.001003919 0.000498584 0.000272305 0.000471476 0.000419135 0.000438125
ARS-BFGL-NGS-113451 1 135812920 0.000555935 0.000574537 0.000558027 0.000526906 0.000272305 0.000480322 0.000419135 0.000438125
Hapmap48385-BTA-54303 1 135860489 0.000554479 0.000574241 0.000339042 0.000500721 0.000272305 0.00047491 0.000696385 0.000479277
BTB-00063891 1 135883989 0.000556754 0.000577316 0.000347751 0.00074977 0.000272305 0.000530765 0.000842626 0.000547865
BTB-00063876 1 135947079 0.000612024 0.000655756 0.000302639 0.00070479 0.000272305 0.000564588 0.000842626 0.000702186
BovineHD0100038706 1 135952577 0.000613574 0.00065915 0.000302639 0.00070479 0.000272305 0.000564588 0.000842626 0.000831407
BovineHD0100038712 1 135974209 0.000614111 0.000658104 0.000302639 0.00070479 0.000272305 0.000564588 0.000969369 0.000831407
ARS-BFGL-NGS-13683 1 135995337 0.000587162 0.000669459 0.000251868 0.000496926 0.000164794 0.000775801 0.000697778 0.000905769
ARS-BFGL-NGS-113807 1 136029972 0.000497116 0.000626575 0.000244365 0.000496799 0.00014485 0.000542408 0.000697778 0.000751448
BTA-53370-no-rs 1 136038230 0.000473604 0.000608414 0.000244365 0.000486018 0.00014485 0.000542408 0.000697778 0.000589865
BovineHD0100046611 1 136067703 0.000473604 0.000605303 0.000244365 0.000486018 0.00014485 0.000542408 0.000697778 0.000582018
BovineHD0100038745 1 136087229 0.000473604 0.000605643 0.000244365 0.000486018 0.00014485 0.000542408 0.000632221 0.000560036
BovineHD0100038751 1 136119459 0.000473604 0.000606859 0.000244365 0.000486018 0.00014485 0.000542408 0.000632221 0.000482372
ARS-BFGL-NGS-99025 1 136127682 0.000398575 0.000524002 0.000225031 0.00048292 0.00014485 0.000463922 0.000632221 0.000482372
ARS-BFGL-NGS-2473 1 136150358 0.000353408 0.000510224 0.000225031 0.000492503 0.000131033 0.000404266 0.000473793 0.000573034
ARS-BFGL-BAC-11687 1 136210358 0.000342583 0.000564925 0.000222172 0.000561855 0.000131033 0.000408066 0.000473793 0.000531882
BTA-53368-no-rs 1 136278098 0.000353173 0.000570822 0.000188338 0.000518529 0.000131033 0.000439735 0.000327551 0.000531882
BovineHD0100038813 1 136325285 0.000353173 0.000574264 0.000188338 0.000518529 0.000131033 0.000442572 0.000327551 0.00049073
Hapmap51252-BTA-53367 1 136375095 0.000342557 0.000576006 0.00014016 0.000388948 0.000131033 0.000442418 0.00020873 0.000488401
ARS-BFGL-NGS-98138 1 136443961 0.000252643 0.000420972 0.000133569 0.000369885 0.000385875 0.000397731 0.000181571 0.000605905
ARS-BFGL-NGS-11236 1 136476195 0.000251154 0.000395433 0.000131845 0.000325788 0.000385875 0.000376574 0.000181571 0.000605905
BovineHD0100038886 1 136583478 0.000251154 0.000395612 0.000131845 0.000325788 0.000385875 0.000376574 5.48E-05 0.000557701
ARS-BFGL-NGS-12806 1 136603695 0.000221589 0.000384823 0.000131845 0.000307972 0.000462327 0.000355031 5.48E-05 0.000763462
ARS-BFGL-NGS-107390 1 136623809 0.000209858 0.000343881 0.000198824 0.000300814 0.000462327 0.00035749 4.56E-05 0.000581499
BovineHD0100038937 1 136682951 0.000209858 0.000342854 0.000198824 0.000300814 0.000462327 0.00035749 4.56E-05 0.00056998
ARS-BFGL-NGS-107707 1 136709558 0.000236796 0.000358 0.000198824 0.000323689 0.000462327 0.000356788 4.56E-05 0.000299714
ARS-BFGL-NGS-33335 1 136745286 0.00024643 0.000310621 0.000198824 0.000311847 0.000462327 0.000347908 4.56E-05 0.000215785
BovineHD0100038965 1 136749049 0.00024643 0.000308981 0.000198824 0.000311847 0.000462327 0.000347908 4.56E-05 0.000215785
ARS-BFGL-NGS-27844 1 136770555 0.000191878 0.000291209 0.000117623 0.000317258 0.000207485 0.000308137 1.40E-05 0.000156996
ARS-BFGL-NGS-93090 1 136798461 0.000156151 0.000260274 0.00011502 0.000297393 0.000207485 0.000297696 1.40E-05 0.000156996
ARS-BFGL-NGS-103751 1 136832697 0.000148762 0.000257672 0.000138903 0.000242459 0.000207485 0.000297409 1.40E-05 0.000156996
BTB-00040439 1 136868487 0.000147954 0.000246718 0.000162786 0.000242459 0.000147933 0.000295139 1.40E-05 0.000116118
ARS-BFGL-NGS-18119 1 136905127 0.000164944 0.000258086 0.000162786 0.000229117 0.000147933 0.000291765 1.40E-05 0.000116118
BovineHD0100039045 1 136951130 0.000164944 0.000258241 0.000162786 0.000229117 0.000147933 0.000291765 1.40E-05 0.000146318
BovineHD0100039052 1 136972475 0.000164944 0.000258241 0.000162786 0.000229117 0.000147933 0.000291765 1.40E-05 0.000146318
ARS-BFGL-NGS-119153 1 136996471 0.000170936 0.000254015 0.000162786 0.000229497 0.000147933 0.000281258 1.40E-05 0.000101722
ARS-BFGL-NGS-91055 1 137033675 0.000165879 0.000250637 0.000162786 0.000224367 0.000147933 0.000281258 1.40E-05 0.000101722
BovineHD0100039097 1 137055895 0.000165879 0.000250637 0.000162786 0.000224367 0.000147933 0.000281258 1.40E-05 0.000101722
ARS-BFGL-NGS-10246 1 137080380 0.000175314 0.0002638 0.000162786 0.000244425 0.000143724 0.000289628 1.40E-05 0.000101722
ARS-BFGL-NGS-37290 1 137129006 0.000161029 0.000254739 0.000162786 0.000241081 0.000143724 0.000277127 1.40E-05 9.96E-05
BTB-00039698 1 137170300 0.000182799 0.000305226 0.000162786 0.000251863 0.000143724 0.000294053 1.40E-05 0.000164615
ARS-BFGL-NGS-60475 1 137221989 0.000234624 0.000311652 0.000162786 0.000251863 0.000143724 0.000294053 1.40E-05 0.000164615
ARS-BFGL-NGS-9920 1 137230000 0.000206108 0.000296829 0.000162786 0.000251863 0.000178476 0.000290843 1.40E-05 0.000161907
BovineHD0100039193 1 137239688 0.000206108 0.000296845 0.000162786 0.000251863 0.000178476 0.000288006 0.000330815 0.000161907
BTA-40533-no-rs 1 137257246 0.000201398 0.000308746 0.000162786 0.000251863 0.000178476 0.000288006 0.000330815 0.000161907
BovineHD0100039198 1 137258058 0.000201398 0.000309598 0.000162786 0.000251863 0.000178476 0.000288006 0.000330815 0.000161907
BTA-120764-no-rs 1 137284174 0.000187813 0.000272188 0.000160507 0.000246236 0.000178476 0.000271418 0.000330815 0.000512804
ARS-BFGL-NGS-68966 1 137344809 0.000187813 0.000272407 0.000149721 0.000249018 0.000178476 0.000271418 0.000330815 0.000512804
Hapmap52330-rs29021130 1 137391425 0.000167963 0.000219104 0.000128033 0.000238177 0.000178476 0.00026331 0.000330815 0.000204162
ARS-BFGL-NGS-112400 1 137426143 0.000184818 0.000247583 0.000128033 0.000238177 0.000178476 0.000266147 1.40E-05 0.000204162
ARS-BFGL-BAC-14872 1 137467169 0.000139891 0.000208373 0.000128033 0.000227188 0.000178476 0.00025182 1.40E-05 0.000171117
ARS-BFGL-BAC-14873 1 137500339 0.00018234 0.000205989 0.000128033 0.00022 0.000178476 0.000246574 1.40E-05 0.000171117
ARS-BFGL-NGS-116855 1 137526694 0.000149382 0.000200922 0.000136859 0.000218538 0.000102023 0.000225859 1.40E-05 0.000171117
BovineHD0100039273 1 137543834 0.000149382 0.00020119 0.000136859 0.000218538 0.000102023 0.000225859 1.40E-05 0.000171117
Hapmap41179-BTA-120763 1 137567928 0.00015877 0.000218997 0.000136859 0.000218538 0.000102023 0.000228809 1.40E-05 0.000273998
Hapmap42704-BTA-84999 1 137648990 0.00022155 0.000246639 0.000136859 0.000224997 0.000102023 0.000267011 1.40E-05 0.000370448
ARS-BFGL-NGS-28524 1 137718422 0.000210653 0.000262539 0.000132992 0.000226523 0.000102023 0.000333563 1.40E-05 0.000370448
BTB-00406913 1 137821564 0.000155364 0.000191599 0.000130785 0.000248533 0.000102023 0.000248886 1.40E-05 0.000370448
BovineHD0100039357 1 137918172 0.000155364 0.000191327 0.000130785 0.000248533 0.000102023 0.000248886 1.40E-05 0.000370448
BovineHD0100039369 1 137958251 0.000155364 0.000191314 0.000130785 0.000248533 0.000102023 0.000248886 1.40E-05 0.000370448
BovineHD0100039398 1 138095939 0.000155364 0.000191286 0.000130785 0.000248533 0.000102023 0.000248886 1.40E-05 0.000267568
Hapmap55182-rs29024603 1 138142367 0.000122607 0.000160908 0.000127874 0.000234802 0.000102023 0.000242946 1.40E-05 0.000188462
BovineHD0100039426 1 138161602 0.000122607 0.000160908 0.000127874 0.000234802 0.000102023 0.000242946 1.40E-05 0.000188462
Hapmap34056-BES2_Contig421_810 1 138178130 0.000126845 0.00016232 0.000127874 0.000236933 0.000102023 0.000242946 1.40E-05 0.000175341
ARS-BFGL-NGS-60119 1 138243679 0.000111465 0.000142043 0.000127874 0.000204269 0.000102023 0.000214073 3.17E-05 0.000193627
BovineHD0100039458 1 138267567 0.000111465 0.000142043 0.000127874 0.000204269 0.000102023 0.000214073 3.17E-05 0.000191158
BTB-00064766 1 138330470 0.000116316 0.000128104 0.000185875 0.000202541 7.26E-05 0.000206482 3.17E-05 0.000191158
ARS-BFGL-BAC-5529 1 138362306 0.000120736 0.00012817 0.000222785 0.000204109 7.26E-05 0.000192152 3.17E-05 0.000161763
ARS-BFGL-NGS-78397 1 138395988 0.000122206 0.000127908 0.000222785 0.000204109 7.26E-05 0.000192152 3.17E-05 0.000161763
BovineHD0100039522 1 138446575 0.000122206 0.000127908 0.000222785 0.000204109 7.26E-05 0.000192152 3.17E-05 0.000161763
BovineHD0100039572 1 138606699 0.000122206 0.000127908 0.000222785 0.000204109 7.26E-05 0.000192152 3.17E-05 0.000161763
BovineHD4100000772 1 138644549 0.000122206 0.000127908 0.000222785 0.000204109 7.26E-05 0.000192152 3.17E-05 0.000161763
BovineHD0100039640 1 138826286 0.000122206 0.000127908 0.000222785 0.000204109 7.26E-05 0.000192152 3.17E-05 0.000161763
ARS-BFGL-NGS-93180 1 138832098 0.000140423 0.000124711 0.000172592 0.000204673 7.26E-05 0.000192881 3.17E-05 0.000161763
BovineHD0100039657 1 138873718 0.000140423 0.000124444 0.000172592 0.000204673 7.26E-05 0.000192881 3.17E-05 0.000161763
ARS-BFGL-NGS-76451 1 138927511 0.000159343 0.000117658 0.000168769 0.000185903 7.26E-05 0.000188351 6.89E-05 0.000128433
BTB-01773000 1 138993085 0.000184527 0.000120626 0.000197118 0.000173651 7.26E-05 0.0001838 0.000159419 0.000128433
BTA-67523-no-rs 1 139061664 0.000154847 0.000116601 0.000195829 0.000173651 7.26E-05 0.00017724 0.000159419 0.000128433
BTB-01777620 1 139094903 0.000131645 0.000108763 0.000140103 0.000159535 7.26E-05 0.00018624 0.000159419 0.000132494
ARS-BFGL-NGS-117937 1 139104963 0.000135549 0.000108763 0.000140103 0.000159535 7.26E-05 0.000173374 0.000159419 0.000132494
BTB-01305420 1 139136407 0.000132136 0.000106305 0.000140103 0.000158598 7.26E-05 0.000166414 0.000159419 0.000132494
ARS-BFGL-NGS-106059 1 139173490 0.000146302 0.000105306 0.000140103 0.000158598 7.26E-05 0.000166414 0.000159419 0.000132494
BTA-122684-no-rs 1 139231307 0.000146478 0.000139775 0.000140103 0.000166746 7.26E-05 0.000188363 0.000159419 0.000132494
ARS-BFGL-NGS-110299 1 139254297 0.000145606 0.000110415 0.000140103 0.000166746 7.26E-05 0.000188363 0.000159419 0.000132494
ARS-BFGL-NGS-103518 1 139280415 0.000150523 0.000117647 0.000148742 0.000166746 7.26E-05 0.000187084 0.000159419 0.000286815
BTB-01305554 1 139334259 0.000136883 0.000115081 0.000159426 0.000166746 0.000115092 0.000183249 0.000159419 0.000286815
ARS-BFGL-NGS-13725 1 139381706 0.000151904 0.000121499 0.000159426 0.000170496 0.000115092 0.00016428 0.000173714 0.000286815
ARS-BFGL-NGS-105560 1 139450331 0.00014731 0.000113612 0.000159426 0.000170496 0.000115092 0.00016428 0.000173714 0.000286815
Hapmap49908-BTA-20502 1 139473241 0.000151868 0.000113286 0.000159426 0.000170496 0.000115092 0.00016428 0.000173714 0.000132494
Hapmap47123-BTA-85678 1 139495537 0.000150124 0.000113286 0.000159426 0.000170496 0.00013344 0.000171228 0.000173714 0.000132494
BTB-00126668 1 139524491 0.000167212 0.000116077 0.000184033 0.00017436 0.00013344 0.000174564 0.000173714 0.000132494
ARS-BFGL-NGS-21001 1 139633569 0.000167212 0.000116077 0.000184033 0.00017436 0.00013344 0.000174564 0.000173714 0.000132494
ARS-BFGL-NGS-115827 1 139717993 0.000164495 0.000115708 0.000184033 0.000165501 0.00013344 0.000178204 0.000173714 0.000132494
BTA-100315-no-rs 1 139787079 0.000172971 0.000132004 0.000184033 0.000165501 0.00013344 0.000178204 0.000173714 0.00018726
Hapmap54009-rs29018701 1 139894477 0.000174881 0.000123568 0.000184033 0.000165501 0.00013344 0.000178204 0.000173714 0.00018726
ARS-BFGL-NGS-4637 1 139979761 0.000186467 0.000125815 0.000229145 0.000168581 0.00013344 0.000188742 0.000173714 0.00018726
ARS-BFGL-NGS-82122 1 140000659 0.00022971 0.000135477 0.000262979 0.000172508 0.00013344 0.000196059 0.000173714 0.00018726
ARS-BFGL-NGS-113313 1 140031898 0.000256324 0.000152737 0.000529832 0.000183697 0.00013344 0.000251271 8.32E-05 0.000181749
ARS-BFGL-NGS-107473 1 140095576 0.000264221 0.000152816 0.000528666 0.00018753 0.00013344 0.000278865 8.32E-05 0.000181749
ARS-BFGL-NGS-76160 1 140120689 0.000393804 0.000188686 0.000325662 0.000204182 0.00016956 0.000266147 8.32E-05 0.000189465
UA-IFASA-3942 1 140149026 0.000523237 0.000208189 0.000372193 0.000198427 0.000243546 0.000306261 8.32E-05 0.000189465
BTB-00070923 1 140276805 0.000379947 0.000188159 0.000355953 0.000196096 0.000243546 0.000309019 8.32E-05 0.000189465
BTB-00070861 1 140302093 0.000290948 0.000167102 0.000355953 0.000206143 0.000243546 0.000246325 0.000113847 0.000189465
BTA-57342-no-rs 1 140364786 0.000289354 0.000170535 0.000355953 0.000206143 0.000243546 0.000233869 0.000113847 0.000189465
BTB-00070740 1 140401992 0.000287645 0.000176122 0.000310841 0.000205779 0.000243546 0.000233869 0.000113847 0.000201569
Hapmap41906-BTA-57339 1 140476945 0.000346887 0.00019373 0.00026009 0.000196386 0.000226805 0.000244771 0.000165229 0.000289752
ARS-BFGL-NGS-73455 1 140524195 0.000360599 0.000209865 0.00026009 0.000196386 0.000226805 0.00025478 0.000165229 0.000289752
ARS-BFGL-NGS-13638 1 140569637 0.000356407 0.000208648 0.00026009 0.000194635 0.000226805 0.000255628 0.000165229 0.000289752
Hapmap40074-BTA-54364 1 140596472 0.000351159 0.000208503 0.000281055 0.000178526 0.000192053 0.00025285 0.000165229 0.000276035
ARS-BFGL-NGS-14502 1 140685557 0.000283972 0.000187941 0.000235943 0.000180565 0.000192053 0.000290548 0.000201789 0.000276035
ARS-BFGL-NGS-104662 1 140726958 0.000302791 0.000184841 0.000239217 0.000194124 0.000192053 0.000301489 0.000281003 0.000299006
ARS-BFGL-NGS-42370 1 140782131 0.000300776 0.000173981 0.000239217 0.000194124 0.000192053 0.000301489 0.000281003 0.000299006
BovineHD0100040292 1 140794789 0.000300776 0.000173981 0.000239217 0.000194124 0.000192053 0.000301489 0.000281003 0.000184269
BovineHD0100040298 1 140816987 0.000300776 0.000173811 0.000239217 0.000194124 0.000192053 0.000301489 0.000281003 0.000184269
Hapmap51743-BTA-54330 1 140835240 0.000307462 0.000175628 0.00024824 0.000194124 0.000192053 0.000301489 0.000564468 0.000184269
ARS-BFGL-NGS-52663 1 140870490 0.000324212 0.000174935 0.000332825 0.00020175 0.000192053 0.000301489 0.000564468 0.000184269
BovineHD0100040318 1 140910616 0.000324212 0.000174935 0.000332825 0.00020175 0.000192053 0.000301489 0.000564468 0.000184269
Hapmap41748-BTA-108916 1 140920366 0.000331206 0.000178923 0.000332825 0.000205671 0.000192053 0.000301489 0.000564468 0.00018609
BovineHD0100040327 1 140931611 0.000331206 0.000178923 0.000332825 0.000205671 0.000192053 0.000301489 0.000564468 0.00018609
ARS-BFGL-NGS-31585 1 140956576 0.000469995 0.000218851 0.000563985 0.000223668 0.000287619 0.000330664 0.000640514 0.00018609
BovineHD0100040344 1 140981799 0.000469995 0.000221114 0.000563985 0.000223668 0.000287619 0.000330664 0.000640514 0.00018609
BTB-01839901 1 140996730 0.000690105 0.000268917 0.000563985 0.00026753 0.0007791 0.000349614 0.000640514 0.00018609
ARS-BFGL-NGS-111417 1 141205936 0.001024401 0.000335277 0.000425887 0.000366414 0.000938947 0.000418787 0.001023937 0.00018609
BTB-00067270 1 141351312 0.000739842 0.000247459 0.000351942 0.000238508 0.000938947 0.000392282 0.001023937 0.000175628
BovineHD0100040417 1 141372728 0.000740506 0.000247493 0.000351942 0.000238508 0.000938947 0.000392282 0.001170178 0.000175628
ARS-BFGL-NGS-118700 1 141396322 0.000646547 0.000225951 0.000324253 0.000249903 0.001073863 0.000365647 0.001170178 0.000175628
BovineHD0100040434 1 141399331 0.000646547 0.000225697 0.000324253 0.000249903 0.001073863 0.000365647 0.00122589 0.000175628
BTB-01951526 1 141419386 0.000646175 0.000222058 0.000290419 0.000249164 0.0006916 0.000341387 0.00122589 0.000175628
Hapmap41574-BTA-54365 1 141460090 0.000967548 0.000306208 0.000516157 0.000241001 0.0006916 0.000333478 0.001542746 0.000153704
UA-IFASA-4369 1 141531071 0.000664509 0.000246563 0.000553067 0.000241001 0.001150316 0.000376334 0.001382055 0.000158232
Hapmap39005-BTA-113964 1 141652167 0.000658733 0.000246845 0.000565008 0.000248842 0.001150316 0.000376699 0.001382055 0.000158232
ARS-BFGL-NGS-91441 1 141691093 0.000649573 0.000244065 0.000566884 0.000263761 0.001076329 0.00039888 0.001382055 0.000158232
ARS-BFGL-NGS-22768 1 141713896 0.000803871 0.000256894 0.000421558 0.000296799 0.001076329 0.000418713 0.001382055 0.000158232
BTB-01225777 1 141738871 0.000771725 0.00028154 0.000567267 0.000291966 0.001076329 0.000416633 0.001382055 0.000226819
ARS-BFGL-NGS-106484 1 141767788 0.000950755 0.000317742 0.000898456 0.000389819 0.000637558 0.000372121 0.00102308 0.000252706
BovineHD0100040599 1 141788518 0.00095153 0.000317993 0.000898456 0.000389819 0.000637558 0.000372121 0.00102308 0.000265566
ARS-BFGL-NGS-44907 1 141807977 0.000870637 0.000347201 0.000719751 0.000365359 0.000697915 0.000344346 0.00102308 0.000265566
BovineHD0100040634 1 141843965 0.000868312 0.000353929 0.000719751 0.000365359 0.000697915 0.000344346 0.000639196 0.000265566
BovineHD0100040652 1 141876514 0.000870637 0.000347808 0.000719751 0.000365359 0.000697915 0.000344346 0.000639196 0.000265566
ARS-BFGL-NGS-114203 1 141903958 0.000707043 0.000282499 0.000475545 0.000337402 0.000520525 0.000320873 0.001305288 0.000255921
BTB-00067063 1 141926248 0.000600536 0.000253145 0.000387182 0.000341154 0.000529213 0.000359669 0.002255858 0.000255921
UA-IFASA-3744 1 141950092 0.000634792 0.000248791 0.000435174 0.000310851 0.000529213 0.000347118 0.002255858 0.000255921
BTB-01955138 1 142041527 0.00063058 0.000248269 0.000435174 0.000313063 0.000285079 0.000297469 0.000620192 0.000187333
BTB-01844108 1 142071725 0.000541569 0.000238493 0.000446452 0.000287197 0.000184483 0.000295828 0.000620192 0.000187333
ARS-BFGL-NGS-104338 1 142094979 0.000457904 0.000197513 0.000538627 0.000281009 0.000193305 0.000296743 0.000544147 0.000187333
ARS-BFGL-NGS-111487 1 142166818 0.000428455 0.000196181 0.000437125 0.000280295 0.000193305 0.000290767 0.000544147 0.000187333
ARS-BFGL-NGS-39171 1 142172755 0.000435995 0.000194985 0.000437125 0.000284159 0.000193305 0.000310153 0.000544147 0.000187333
ARS-BFGL-NGS-40286 1 142192985 0.000381673 0.000204085 0.000507668 0.0002884 0.000193305 0.000332228 0.000306504 0.000212462
BovineHD0100040803 1 142249121 0.000381673 0.000203689 0.000507668 0.0002884 0.000193305 0.000332228 0.000306504 0.000212462
BovineHD0100040815 1 142275815 0.000382746 0.000204042 0.000507668 0.0002884 0.000193305 0.000332228 0.000306504 0.000235325
ARS-BFGL-NGS-118672 1 142296642 0.000342841 0.00020399 0.000507668 0.00029199 0.000193305 0.000286476 0.000306504 0.000235325
Hapmap40443-BTA-55393 1 142339389 0.000341594 0.000204195 0.000482355 0.000290975 0.000193305 0.000281421 0.000306504 0.000235325
Hapmap48127-BTA-93939 1 142370512 0.000349865 0.000215503 0.000482355 0.000290975 0.000193305 0.000281421 0.000306504 0.000235325
ARS-BFGL-NGS-82489 1 142390000 0.00036241 0.000234608 0.000393318 0.000278552 0.000193305 0.000285829 0.000306504 0.000231412
ARS-BFGL-NGS-62175 1 142401535 0.000370084 0.000250904 0.000312116 0.000271507 0.000193305 0.000273549 0.000214541 0.000282852
BovineHD0100040885 1 142425137 0.000370084 0.000251448 0.000312116 0.000271507 0.000193305 0.000273549 0.000214541 0.000270749
BTB-01710763 1 142446153 0.000413925 0.000264979 0.000312116 0.000267587 0.000193305 0.000273549 0.000214541 0.000270749
ARS-BFGL-NGS-39460 1 142475932 0.000473852 0.000268922 0.000315625 0.000272279 0.000193305 0.000272963 0.000341284 0.000294934
ARS-BFGL-NGS-28338 1 142500000 0.000667987 0.000333187 0.001387131 0.000282523 0.000193305 0.000296631 0.000341284 0.00029117
ARS-BFGL-NGS-117826 1 142502514 0.000530602 0.000312568 0.00056295 0.000280073 0.000480002 0.000307401 0.000578926 0.000335262
BovineHD0100040914 1 142514597 0.000530602 0.000312269 0.00056295 0.000280073 0.000480002 0.000307401 0.000578926 0.000335262
BTB-00066611 1 142595255 0.000522951 0.000309398 0.000585506 0.000296341 0.000785812 0.000327612 0.000542366 0.000335262
BTB-00066658 1 142616678 0.000551194 0.000318459 0.000557686 0.000291503 0.000785812 0.000345975 0.002638496 0.000373842
BTA-55383-no-rs 1 142786992 0.000551488 0.000318331 0.000557686 0.000287146 0.000785812 0.000364031 0.000737355 0.000439741
ARS-BFGL-NGS-114541 1 142832701 0.000520397 0.000321757 0.000322499 0.000278421 0.000785812 0.000365698 0.000737355 0.000458447
Hapmap47658-BTA-55394 1 142888903 0.000522141 0.000364265 0.000415958 0.00032039 0.000785812 0.00040905 0.000737355 0.000632058
BovineHD0100041041 1 142936908 0.000522141 0.000365396 0.000415958 0.00032039 0.000785812 0.00040905 0.000737355 0.000580618
ARS-BFGL-NGS-112657 1 142958416 0.000687861 0.000414982 0.000530318 0.000359065 0.001263641 0.000443139 0.000499712 0.000578975
BovineHD0100041088 1 143011762 0.000687861 0.000417244 0.000530318 0.000359065 0.001263641 0.000443139 0.000499712 0.000733296
ARS-BFGL-NGS-10924 1 143109768 0.000666623 0.000416668 0.000444019 0.000291368 0.001263641 0.000450908 0.000645954 0.000749915
ARS-BFGL-NGS-34751 1 143136809 0.000723503 0.000460332 0.000579355 0.000329702 0.000753957 0.000484149 0.000645954 0.000749915
ARS-BFGL-NGS-114630 1 143166156 0.000733941 0.000480391 0.000630925 0.000329398 0.000983315 0.000491612 0.000628186 0.000749915
BovineHD0100041176 1 143192878 0.000733206 0.000479759 0.000630925 0.000329398 0.000983315 0.000491612 0.001452014 0.000595594
ARS-BFGL-NGS-114130 1 143211930 0.000585212 0.000519628 0.000772553 0.000378503 0.000792183 0.000511949 0.001452014 0.000551013
ARS-BFGL-NGS-31728 1 143291643 0.0004301 0.000384723 0.00033271 0.000280151 0.000731826 0.000441415 0.000343015 0.000427556
BovineHD0100041238 1 143315657 0.0004301 0.00038346 0.00033271 0.000280151 0.000731826 0.000441415 0.000290206 0.000427556
BovineHD0100041252 1 143345967 0.0004301 0.00038256 0.00033271 0.000280151 0.000731826 0.000441415 0.000448634 0.000404694
UA-IFASA-2306 1 143359127 0.000364557 0.000355584 0.00033271 0.000283129 0.000961184 0.000412517 0.000448634 0.000404694
BovineHD0100041263 1 143368040 0.00036418 0.000354452 0.00033271 0.000283129 0.000961184 0.000412517 0.000448634 0.000366113
ARS-BFGL-NGS-29228 1 143379850 0.000471175 0.000451482 0.000331334 0.000374939 0.000706342 0.000498831 0.000470238 0.000393133
BovineHD0100041274 1 143396365 0.000471175 0.000456457 0.000331334 0.000374939 0.000706342 0.000498831 0.000470238 0.00083895
ARS-BFGL-NGS-57723 1 143413848 0.000429399 0.000433345 0.000320361 0.000399218 0.000362305 0.000471608 0.000470238 0.000863641
ARS-BFGL-NGS-104426 1 143474642 0.000346842 0.000400473 0.000320599 0.000388369 0.000362305 0.000471608 0.000323996 0.000513339
BovineHD0100041313 1 143498686 0.000343355 0.000398372 0.000320599 0.000388369 0.000362305 0.000471608 0.000323996 0.000500479
ARS-BFGL-NGS-2621 1 143524601 0.000331842 0.000401306 0.000320599 0.000345202 0.000362305 0.000492034 0.000323996 0.000500479
ARS-BFGL-BAC-15516 1 143567931 0.000315401 0.000396912 0.000320599 0.000345202 0.000362305 0.000464857 0.000323996 0.000500479
BovineHD0100041342 1 143587398 0.000315401 0.000396138 0.000320599 0.000345202 0.000362305 0.000464857 0.000323996 0.000378893
ARS-BFGL-NGS-105531 1 143615536 0.000281223 0.000376758 0.000367403 0.000309731 0.000132947 0.000451158 0.000323996 0.000334801
Hapmap49657-BTA-55361 1 143670630 0.000309758 0.000391229 0.000376845 0.00029741 0.000132947 0.000434978 0.000165568 0.000377884
ARS-BFGL-BAC-15523 1 143711195 0.000305259 0.000404761 0.000385867 0.00029741 0.000132947 0.000462484 0.000165568 0.000377884
BovineHD0100041384 1 143757493 0.000305259 0.000404927 0.000385867 0.00029741 0.000132947 0.000462484 0.000165568 0.000418195
ARS-BFGL-NGS-4700 1 143788237 0.000339066 0.000463204 0.000478748 0.000385334 0.000132947 0.000458174 0.000219886 0.000407365
BovineHD0100041393 1 143796473 0.000339066 0.000470804 0.000478748 0.000385334 0.000132947 0.000458174 0.000219886 0.000416827
ARS-BFGL-NGS-110098 1 143831554 0.000348267 0.000531453 0.000478748 0.000348349 0.000132947 0.000531638 0.000219886 0.000433511
ARS-BFGL-NGS-115887 1 143871665 0.000419267 0.000630438 0.000925358 0.000540779 0.000132947 0.000540823 0.000219886 0.000508774
ARS-BFGL-NGS-119098 1 143944667 0.000411907 0.000561141 0.000393562 0.000439077 0.000132947 0.000462445 0.000219886 0.000508774
BTB-00067759 1 143988123 0.000372098 0.000481204 0.000341902 0.000454989 0.000132947 0.00046362 0.000219886 0.000487817
BTB-00067814 1 144010687 0.000324062 0.000450714 0.000271834 0.000430126 0.000132947 0.000482638 0.000219886 0.000452854
BovineHD0100041501 1 144058183 0.000324062 0.000451619 0.000271834 0.000430126 0.000132947 0.000482638 0.000219886 0.000449673
BovineHD0100041517 1 144156107 0.000324062 0.000449639 0.000271834 0.000430126 0.000132947 0.000482638 0.000219886 0.000449673
BovineHD0100041524 1 144174343 0.000322842 0.000449279 0.000271834 0.000430126 0.000132947 0.000487249 0.000219886 0.000452333
ARS-BFGL-NGS-20368 1 144190645 0.000322842 0.000449279 0.000271834 0.000430126 0.000132947 0.000487249 0.000219886 0.000452333
ARS-BFGL-NGS-32029 1 144198500 0.000290852 0.000394615 0.000196144 0.000335443 0.000132947 0.000548847 0.000219886 0.000470705
ARS-BFGL-NGS-106222 1 144217433 0.000287665 0.000373165 0.000233054 0.000355244 0.000132947 0.000463226 0.000219886 0.000470705
BTB-00068200 1 144273046 0.000272924 0.000376782 0.000213511 0.000320816 0.000132947 0.00043271 0.000219886 0.000494359
ARS-BFGL-NGS-13498 1 144314248 0.000273626 0.000387213 0.000213511 0.000326977 0.000132947 0.000386327 0.000378315 0.000500022
ARS-BFGL-NGS-26672 1 144348682 0.00029602 0.00038221 0.000213511 0.000410737 0.000132947 0.000456088 0.000378315 0.00047533
BovineHD0100041607 1 144380987 0.00029602 0.000381633 0.000213511 0.000410737 0.000132947 0.000456088 0.000378315 0.00047533
ARS-BFGL-NGS-25984 1 144386276 0.000277341 0.000391279 0.000213511 0.000410737 0.000132947 0.000470804 0.000378315 0.00047533
ARS-BFGL-NGS-106123 1 144411032 0.000275682 0.000414072 0.000227511 0.000377357 0.000132947 0.000441279 0.000378315 0.000564645
ARS-BFGL-NGS-68058 1 144438520 0.000272944 0.000418358 0.000227511 0.000377357 0.000132947 0.000438424 0.000378315 0.000564645
BovineHD0100041642 1 144444274 0.000272944 0.000420129 0.000227511 0.000377357 0.000132947 0.000438424 0.000378315 0.000589246
BovineHD0100041662 1 144465804 0.000272944 0.000419941 0.000227511 0.000377357 0.000132947 0.000438424 0.000378315 0.000585076
BovineHD0100041675 1 144487373 0.000272944 0.00042193 0.000227511 0.000377357 0.000132947 0.000438424 0.000505057 0.000607893
BTB-00977334 1 144524860 0.000269704 0.000491504 0.000193744 0.000401542 8.97E-05 0.000433328 0.00110221 0.000607893
ARS-BFGL-NGS-117505 1 144551980 0.000355699 0.000650611 0.000309746 0.000458242 8.97E-05 0.000446236 0.00110221 0.000607893
BTA-55340-no-rs 1 144598855 0.000304478 0.000602517 0.000348236 0.000523667 8.97E-05 0.000513985 0.00110221 0.000617537
ARS-BFGL-NGS-20055 1 144655943 0.000302152 0.000601179 0.000348236 0.000523667 8.97E-05 0.000566142 0.000310068 0.000552023
BTA-64849-no-rs 1 144683245 0.000309624 0.000618938 0.000348236 0.000523667 8.97E-05 0.000566142 0.000310068 0.000552023
ARS-BFGL-NGS-119891 1 144704305 0.00032519 0.000683001 0.000348236 0.000548177 8.97E-05 0.000532273 0.000295774 0.000644017
ARS-BFGL-NGS-103161 1 144733397 0.000349626 0.000727337 0.000391054 0.000623621 8.97E-05 0.000538234 0.000295774 0.000644017
ARS-BFGL-NGS-82590 1 144758824 0.000380817 0.000762001 0.000391054 0.000837883 8.97E-05 0.00067536 0.000295774 0.000667468
ARS-BFGL-NGS-40393 1 144797574 0.000625816 0.00108286 0.000349482 0.000851455 8.97E-05 0.000748607 0.000771059 0.000667468
Hapmap38514-BTA-63523 1 144951932 0.000563418 0.001145045 0.000349482 0.000769456 8.97E-05 0.000892788 0.000771059 0.000616027
ARS-BFGL-NGS-17766 1 144972015 0.000708121 0.001690505 0.000349482 0.000789272 8.97E-05 0.001277057 0.000771059 0.000616027
ARS-BFGL-NGS-96151 1 145009246 0.000970773 0.002370634 0.001206612 0.001411828 0.000266097 0.001710798 0.000771059 0.001832959
Hapmap57299-ss46527085 1 145059132 0.000513205 0.00104783 0.000393397 0.000718148 0.000229978 0.000889127 0.000210792 0.000470682
BovineHD0100041890 1 145087751 0.000513205 0.001046473 0.000393397 0.000718148 0.000229978 0.000889127 0.000210792 0.000443843
BovineHD0100041896 1 145109573 0.000513205 0.001046214 0.000393397 0.000718148 0.000229978 0.000889127 8.40E-05 0.000392403
BLAD 1 145119004 0.000513205 0.001046214 0.000393397 0.000718148 0.000229978 0.000889127 8.40E-05 0.000392403
BovineHD0100041902 1 145129368 0.000526225 0.001063193 0.000393397 0.000718148 0.000229978 0.000882605 8.40E-05 0.000349613
ARS-BFGL-NGS-34622 1 145222792 0.000404527 0.00066422 0.000340045 0.000654085 0.000229978 0.000636635 8.12E-05 0.000722443
ARS-BFGL-NGS-24811 1 145258083 0.000319141 0.000496892 0.000287165 0.000647376 0.000229978 0.000423209 8.12E-05 0.000722443
ARS-BFGL-BAC-15514 1 145280015 0.000234397 0.000476619 0.000240097 0.000546129 0.000229978 0.000351564 8.12E-05 0.000630607
ARS-BFGL-NGS-105140 1 145470565 0.000232179 0.000471948 0.000149158 0.000464036 0.000229978 0.000351564 8.12E-05 0.000630607
ARS-BFGL-NGS-109985 1 145524894 0.000205611 0.00046637 0.000136061 0.00036493 0.000229978 0.000412523 8.12E-05 0.000652228
ARS-BFGL-NGS-111191 1 145560331 0.000204681 0.000453121 0.000136061 0.000355227 0.000229978 0.000412523 6.25E-05 0.000269754
ARS-BFGL-NGS-56584 1 145598398 0.000213035 0.00046693 0.000261731 0.000473484 0.00021702 0.000378877 0.00031432 0.000294101
ARS-BFGL-NGS-91408 1 145622616 0.00025308 0.000457224 0.000264862 0.000382482 4.06E-05 0.000326245 0.00031432 0.000252731
ARS-BFGL-NGS-4901 1 145643805 0.000393794 0.00077236 0.000263664 0.000472686 0.002334169 0.001317978 0.00031432 0.000249465
ARS-BFGL-NGS-100090 1 145682206 0.000232691 0.000511667 0.000263664 0.000472686 4.06E-05 0.000295925 0.00031432 0.000249465
ARS-BFGL-NGS-26865 1 145710047 0.000229844 0.000480217 0.000263664 0.000472686 4.06E-05 0.000303202 0.00031432 0.000249465
BovineHD0100042074 1 145768329 0.000229467 0.000478319 0.000263664 0.000472686 4.06E-05 0.000303202 0.00031432 0.000249465
ARS-BFGL-NGS-113213 1 145777153 0.000170111 0.000354929 0.000195996 0.000333495 4.06E-05 0.000318608 0.00031432 0.000249465
ARS-BFGL-NGS-40732 1 145804209 0.000162449 0.000327031 0.000135688 0.000316072 4.06E-05 0.00031246 4.27E-05 0.000286066
ARS-BFGL-NGS-22713 1 145833897 0.000159785 0.00032437 0.000135688 0.000287322 4.06E-05 0.000425381 4.27E-05 0.000318216
ARS-BFGL-NGS-63622 1 145873011 0.000156685 0.000329774 0.000134822 0.000279475 4.06E-05 0.000436071 4.27E-05 0.000318216
ARS-BFGL-NGS-76373 1 145901459 0.000142278 0.000283322 0.000134083 0.000261732 4.06E-05 0.000246291 4.27E-05 0.000318216
ARS-BFGL-NGS-25579 1 145943761 0.00012395 0.000253047 0.000133587 0.000263304 4.06E-05 0.000259366 4.27E-05 0.000318216
ARS-BFGL-NGS-100302 1 145971743 0.000153038 0.000294462 0.000174188 0.000276001 4.06E-05 0.000414848 4.27E-05 0.000395376
BTB-01660659 1 145986598 0.000154785 0.000372754 0.0002193 0.000302356 4.06E-05 0.000450316 4.27E-05 0.000395376
BovineHD0100042165 1 145989743 0.000154785 0.000372584 0.0002193 0.000302356 4.06E-05 0.000460854 4.27E-05 0.000395376
ARS-BFGL-NGS-105691 1 146011363 0.000202195 0.000543413 0.000208615 0.000334444 4.06E-05 0.000447526 4.27E-05 0.000395376
BovineHD0100042173 1 146013063 0.000202195 0.000549861 0.000208615 0.0003366 4.06E-05 0.000447526 4.27E-05 0.000395376
ARS-BFGL-NGS-90750 1 146033173 0.000257279 0.000684278 0.000208615 0.000477478 4.06E-05 0.000472115 4.27E-05 0.000395376
ARS-BFGL-NGS-4848 1 146131914 0.000268624 0.00057205 0.000200655 0.000410673 4.06E-05 0.000576015 4.27E-05 0.000467374
ARS-BFGL-NGS-85763 1 146219288 0.000253184 0.000500114 0.000211065 0.00032995 4.06E-05 0.000491938 4.27E-05 0.000467374
ARS-BFGL-NGS-109493 1 146222233 0.000126904 0.000280723 0.000211065 0.000290595 4.06E-05 0.000344228 4.27E-05 0.000338773
BovineHD0100042227 1 146251344 0.000126904 0.000277782 0.000211065 0.00029269 4.06E-05 0.00033369 4.27E-05 0.000338773
ARS-BFGL-NGS-111111 1 146302724 9.99E-05 0.000256132 0.000125352 0.000268958 4.06E-05 0.000340549 4.27E-05 0.000328654
BTA-56389-no-rs 1 146384457 0.000146548 0.000297658 0.000119468 0.000284261 4.06E-05 0.000383585 4.27E-05 0.000349298
Hapmap45294-BTA-56387 1 146407055 0.000164334 0.000319541 0.000257606 0.000293272 4.06E-05 0.000353535 4.27E-05 0.00035798
ARS-BFGL-NGS-53898 1 146433117 0.000148898 0.000308193 0.000257606 0.000293134 4.06E-05 0.000349527 4.27E-05 0.00035798
ARS-BFGL-NGS-108391 1 146455377 0.00016135 0.000305949 0.000241386 0.000279309 4.06E-05 0.00034672 4.27E-05 0.000384818
Hapmap54522-ss46526129 1 146521361 0.000164357 0.000313654 0.000276102 0.000306373 4.06E-05 0.00034416 4.27E-05 0.000316231
Hapmap52800-ss46526105 1 146558794 0.000188189 0.000392774 0.000228734 0.000352888 4.06E-05 0.000507693 4.27E-05 0.000316231
BovineHD0100042338 1 146560107 0.000188189 0.000397202 0.000228734 0.000352888 4.06E-05 0.000507693 4.27E-05 0.000349042
ARS-BFGL-NGS-9762 1 146587678 0.000225386 0.000561095 0.000228734 0.000400179 4.06E-05 0.000504918 0.000159184 0.000473172
BovineHD0100042352 1 146611181 0.000225903 0.000562697 0.000228734 0.000400179 4.06E-05 0.000510176 0.000159184 0.000493015
ARS-BFGL-NGS-105044 1 146632014 0.000269481 0.000648312 0.000269335 0.000460948 4.06E-05 0.000510448 0.000159184 0.000493015
ARS-BFGL-NGS-103649 1 146677989 0.00026621 0.000636045 0.000246779 0.000409915 4.06E-05 0.000487648 0.000159184 0.000548279
ARS-BFGL-NGS-76347 1 146704618 0.000384645 0.001093998 0.000270662 0.000555326 4.06E-05 0.000694092 0.000159184 0.000548279
BovineHD0100042388 1 146728214 0.000384645 0.001091808 0.000270662 0.000545743 4.06E-05 0.000694092 0.000159184 0.000548279
ARS-BFGL-NGS-103565 1 146735572 0.000213326 0.000560368 0.000279889 0.000544608 4.06E-05 0.000671493 0.000159184 0.000500796
BovineHD0100042401 1 146760376 0.000213326 0.000570007 0.000279889 0.000544608 4.06E-05 0.000671493 0.000159184 0.000655645
ARS-BFGL-NGS-87570 1 146790949 0.0002348 0.000652677 0.0002844 0.000714 0.000499307 0.000780795 0.000305425 0.000713908
BovineHD0100042418 1 146808972 0.0002348 0.000661626 0.0002844 0.000714 0.000499307 0.000780795 0.000305425 0.000779861
ARS-BFGL-NGS-13121 1 146833973 0.000413919 0.001121146 0.000286631 0.000876583 0.000499307 0.000856315 0.000305425 0.001393591
ARS-BFGL-NGS-31102 1 146862570 0.000605709 0.00139486 0.000286631 0.001201216 0.000499307 0.000888295 0.000305425 0.001486018
BTB-01598310 1 146897615 0.000302608 0.000878454 0.00024523 0.000919849 0.000499307 0.000859756 0.000305425 0.001444866
Hapmap47823-BTA-106742 1 146919708 0.000240449 0.000693254 0.00025683 0.000822303 4.06E-05 0.000675594 0.000305425 0.001444866
BovineHD0100042457 1 146936894 0.000240449 0.000686035 0.00025683 0.000822303 4.06E-05 0.000675594 0.000302267 0.000990205
ARS-BFGL-NGS-113680 1 146969169 0.000228566 0.000654654 0.000276941 0.000642543 4.06E-05 0.000635961 0.000302267 0.000990205
BovineHD0100042486 1 147007275 0.000228566 0.000654774 0.000276941 0.000642543 4.06E-05 0.000635961 0.000302267 0.000887324
ARS-BFGL-NGS-1705 1 147066830 0.000182012 0.000500307 0.000231363 0.000556818 4.06E-05 0.000523518 0.000302267 0.000887324
BTA-19847-no-rs 1 147076679 0.000195664 0.000501061 0.000231363 0.000548193 4.06E-05 0.000456222 0.000302267 0.000887324
ARS-BFGL-NGS-5057 1 147121098 0.000164882 0.000430798 0.000231363 0.000487244 4.06E-05 0.00041894 0.000302267 0.000753319
BovineHD0100042534 1 147122343 0.000164882 0.000431477 0.000231363 0.000487244 4.06E-05 0.00041894 0.000302267 0.000753319
ARS-BFGL-NGS-78784 1 147141657 0.000164671 0.000396462 0.000168007 0.00040355 4.06E-05 0.000429591 6.55E-05 0.000747495
Hapmap46782-BTA-19874 1 147175381 0.000174183 0.000342471 0.000168007 0.000341196 4.06E-05 0.000450245 7.97E-05 0.000620572
BTA-19869-no-rs 1 147195759 0.000168569 0.000356933 0.000152392 0.000336895 4.06E-05 0.000467405 7.97E-05 0.000620572
BovineHD0100042559 1 147216295 0.000168569 0.000357357 0.000152392 0.000336895 4.06E-05 0.000467405 7.97E-05 0.000612342
BTB-01301015 1 147255491 0.000247434 0.00038627 0.000152392 0.000366875 4.06E-05 0.000451118 7.97E-05 0.000612342
Hapmap39197-BTA-23280 1 147314194 0.000205326 0.000372433 0.000152392 0.00032958 4.06E-05 0.000726254 0.000238111 0.000626371
ARS-BFGL-NGS-13206 1 147335277 0.000158129 0.000346212 0.000223501 0.000310214 4.06E-05 0.000556829 0.000238111 0.000607666
ARS-BFGL-NGS-103851 1 147358989 0.000171604 0.000427691 0.000199556 0.000302765 4.06E-05 0.000515123 0.000238111 0.000413561
ARS-BFGL-NGS-29750 1 147383154 0.000144746 0.000337627 0.000199556 0.000304563 4.06E-05 0.00045662 0.000238111 0.000421814
ARS-BFGL-NGS-65139 1 147421398 0.000183213 0.000338948 0.000199556 0.000310724 4.06E-05 0.000473205 0.000238111 0.000421814
ARS-BFGL-NGS-110564 1 147484581 0.000124506 0.000310468 0.000199556 0.000296418 4.06E-05 0.000400383 0.000238111 0.000415878
BTA-15272-no-rs 1 147510726 0.000124506 0.000301909 0.000199556 0.000296418 4.06E-05 0.000375425 0.000238111 0.000415878
Hapmap47854-BTA-119090 1 147550991 0.000139133 0.000319245 0.000131888 0.000282347 4.06E-05 0.000348996 0.000238111 0.000364349
ARS-BFGL-NGS-43565 1 147556901 0.000139345 0.000318061 0.000152189 0.000312848 4.06E-05 0.000366182 0.000238111 0.000364349
ARS-BFGL-NGS-26772 1 147582980 0.000154097 0.000330572 0.00023339 0.000321975 4.06E-05 0.000364613 0.000238111 0.000364349
BovineHD0100042682 1 147588385 0.000154097 0.000330515 0.00023339 0.000321975 4.06E-05 0.000364613 0.000238111 0.000379781
ARS-BFGL-NGS-25873 1 147640547 0.000117639 0.000287081 0.00023339 0.000321975 4.06E-05 0.000330359 0.000238111 0.000384968
BovineHD0100042713 1 147668641 0.000117639 0.000285577 0.00023339 0.000321975 4.06E-05 0.000330359 7.97E-05 0.000399371
ARS-BFGL-NGS-13051 1 147672973 0.000117832 0.000274326 0.00023339 0.000321975 4.06E-05 0.000327626 7.97E-05 0.000391889
ARS-BFGL-NGS-30170 1 147698384 0.000131909 0.000275858 0.000196898 0.000306091 4.06E-05 0.00035103 3.22E-05 0.000370797
BovineHD0100042723 1 147703969 0.000131909 0.000275796 0.000196898 0.000306091 4.06E-05 0.00035103 3.22E-05 0.000370797
ARS-BFGL-NGS-117882 1 147737756 0.000114496 0.000257599 0.000196898 0.000301051 4.06E-05 0.000310054 3.22E-05 0.000365235
BovineHD0100042749 1 147766041 0.000114496 0.000257825 0.000196898 0.000301051 4.06E-05 0.000310054 3.22E-05 0.000365235
BTB-00043331 1 147787147 0.000135626 0.000281281 0.00024201 0.000334714 0.000186546 0.000317446 0.000204985 0.000364089
ARS-BFGL-BAC-12960 1 147812230 0.000137084 0.000293895 0.00024201 0.000334714 0.000186546 0.000311178 0.000204985 0.000364089
Hapmap45492-BTA-44298 1 147841620 0.000146598 0.000311872 0.00024201 0.000331811 0.000186546 0.000312262 0.000204985 0.000327778
BTB-00043127 1 147883938 0.000150871 0.000322949 0.00024201 0.000334686 0.000186546 0.000280837 0.000204985 0.000308981
ARS-BFGL-NGS-113002 1 147920597 0.000185318 0.000286096 0.000210588 0.000315032 0.000186546 0.000265253 0.000287644 0.000393783
ARS-BFGL-NGS-8140 1 147955914 0.00016458 0.000309576 0.000220998 0.000320327 0.000186546 0.000265253 0.000287644 0.000393783
BTB-01761180 1 147978297 0.000225012 0.000360107 0.000265598 0.000335502 0.000186546 0.000344668 0.000287644 0.00045813
BTB-00043033 1 148009894 0.000292526 0.000339439 0.000265598 0.000348403 0.000186546 0.000356024 0.000287644 0.00045813
BovineHD0100042839 1 148020125 0.000292526 0.00033989 0.000265598 0.000348403 0.000186546 0.000356024 0.000334013 0.000466949
ARS-BFGL-NGS-676 1 148057850 0.000398244 0.000438509 0.000245861 0.000372645 0.000274598 0.000449845 0.000334013 0.000466949
UA-IFASA-9633 1 148088593 0.000264927 0.000369661 0.000249444 0.000415373 0.000274598 0.000444924 0.000334013 0.000466949
BovineHD0100042874 1 148122179 0.000264927 0.000369661 0.000249444 0.000415373 0.000274598 0.000444924 0.000161182 0.000466949
ARS-BFGL-NGS-21137 1 148123790 0.000308547 0.000387576 0.000237165 0.000446355 0.000427503 0.000454945 0.000287925 0.000459135
ARS-BFGL-NGS-86458 1 148158623 0.000381059 0.000444012 0.000237165 0.000438131 0.000427503 0.000478392 0.000280289 0.000613456
BovineHD0100042928 1 148285999 0.000381931 0.000444415 0.000237165 0.000438131 0.000427503 0.000477025 0.000280289 0.000623744
ARS-BFGL-NGS-91705 1 148351770 0.000388977 0.000420045 0.000270999 0.000540649 0.000427503 0.000435403 0.000280289 0.000623744
ARS-BFGL-NGS-33258 1 148388848 0.000513016 0.000602079 0.000386408 0.000592864 0.000755157 0.000485141 0.000348187 0.000623744
ARS-BFGL-NGS-72541 1 148510695 0.00048365 0.000444696 0.000420997 0.00047713 0.000780087 0.0004082 0.000348187 0.000328628
BTA-58315-no-rs 1 148566789 0.000519051 0.0004405 0.000670439 0.000495281 0.000780087 0.000404423 0.000348187 0.000328628
BovineHD0100042990 1 148573627 0.000520319 0.000440389 0.000670439 0.000495281 0.000780087 0.000404423 0.000348187 0.000328628
BovineHD0100042993 1 148591832 0.000520319 0.000440389 0.000670439 0.000495095 0.000780087 0.000404423 0.000483983 0.000328628
BovineHD0100042999 1 148617586 0.000520319 0.000440389 0.000670439 0.000495095 0.000780087 0.000404423 0.000483983 0.000292317
BovineHD0100043006 1 148648730 0.000520877 0.000440455 0.000670439 0.000516885 0.000780087 0.000404423 0.000483983 0.000304188
ARS-BFGL-NGS-54529 1 148684318 0.000476733 0.000403405 0.000677132 0.000460337 0.000452433 0.000368999 0.000483983 0.000475655
BovineHD0100043026 1 148736971 0.000475913 0.000402556 0.000677132 0.000460337 0.000452433 0.000368999 0.000511941 0.000514236
ARS-BFGL-NGS-107257 1 148756389 0.000451535 0.000384275 0.000517225 0.000513538 0.000561651 0.000380741 0.000575312 0.000567639
ARS-BFGL-NGS-59701 1 148794544 0.000496042 0.000393967 0.000439669 0.000482716 0.000561651 0.000399183 0.000575312 0.000580907
ARS-BFGL-NGS-67754 1 148816004 0.000499159 0.000401053 0.000382743 0.000460479 0.000498877 0.000411788 0.001428314 0.000444223
ARS-BFGL-NGS-72865 1 148841496 0.000401926 0.000342028 0.000464482 0.000456898 0.000498877 0.000375153 0.001428314 0.000444223
ARS-BFGL-NGS-7667 1 148868523 0.000344449 0.00030474 0.000464482 0.000413773 0.000498877 0.000367757 0.000477743 0.00040307
ARS-BFGL-NGS-102593 1 148893434 0.000369953 0.000316532 0.000511481 0.000427712 0.000422424 0.000312794 0.000477743 0.000702499
ARS-BFGL-NGS-1 1 148946228 0.000384333 0.000310203 0.000511481 0.000427712 0.000422424 0.000310264 0.000477743 0.000702499
BovineHD4100000866 1 148948040 0.000384756 0.000309564 0.000511481 0.000427712 0.000422424 0.000310264 0.000477743 0.000375472
[truncated: 6,905,569 more chars]
